# Supplementary material for: Metabolomic Profiling of Adipose Tissue in Type 2 Diabetes: Associations with Obesity and Insulin Resistance
Source: Metabolites. 2024 Jul 26;14(8):411. doi: 10.3390/metabo14080411 (PMC11356712; doi:10.3390/metabo14080411)
Supplement: Supplementary file 1 [file metabolites-14-00411-s001.zip › Supplementary Tables.xlsx]

## Sheet: Suppl Table S1
Supplementary Table S1. Demographic and clinical characteristics of the cohort, stratified by T2D and BMI.
Variables	Controls		T2D
	Non-Obese BMI <30 kg/m2	Obese BMI ³30 kg/m2	Non-Obese BMI <30 kg/m2	Obese BMI ³30 kg/m2
N (Women/Men)	10/10	10/10	10/10	10/10
Age (years)	57±10	59±13	58±7	57±11
Weight (kg)	84,6±10,8	104,1±10,8	83,4±14,5	95,8±11,4
BMI (kg/m2)	27,2±2,7	34,5±2,8	26,7±2,0	34,6±3,4
Waist-hip-ratio (WHR)	0,93±0,07	0,99±0,06	0,99±0,06	0,99±0,06
Fasting plasma glucose (mmol/l)	6,01±0,59	6,04±,82	8,59±1,45	7,80±1,50
Serum Insulin (mU/l)	9,0±3,1	14,0±5,9	13,9±6,0	17,1±7,9
HbA1c (mmol/mol)	36,1±2,4	38,5±4,6	50,7±7,1	46,9±9,9
HbA1c (%)	5,45±0,22	5,67±0,42	6,79±0,65	6,44±0,91
HOMA-IR	2,33±0,82	3,82±1,83	5,13±3,03	5,41±2,83
Adipocyte size	106±10	112±9	102±10	111±10
Data are mean±SD; BMI, body mass index; HbA1c, glycated hemoglobin;
HOMA IR, homeostatic model assessment of insulin resistance index (fasting blood glucose * fasting insulin / 22.5);
HDL, high-density lipoprotein; LDL, low-density lipoprotein; eGFR, estimated glomerular filtration rate.

## Sheet: Suppl Table S2
Supplementary Table S2: Differentially Expressed Adipose Tissue Metabolites between subjects with and without T2D
Metabolite	Mann_Whitney_P_value	Fold_Change (T2D vs. Control)	BH_adj_MW_p	logFC	Log10Pvalue	significance	BIOCHEMICAL	SUPER_PATHWAY
metformin	1.0536e-07	5.90381	6.17409e-05	2.56165	6.97732	Significant	metformin	Xenobiotics
alphaketoglutarate	2.13765e-05	1.80114	0.00626331	0.848912	4.67006	Significant	alpha-ketoglutarate	Energy
gluconate	0.000757447	2.46966	0.147955	1.30431	3.12065	Significant	gluconate	Xenobiotics
LY226n3Docosahexaenoicacid	0.00195712	1.2933	0.286719	0.371056	2.70838	Significant	LY22:6n3 (Docosahexaenoic acid)	Complex Lipids
adenosine	0.00291451	0.473263	0.295827	-1.07929	2.53543	Significant	adenosine	Nucleotide
mannose	0.00321093	1.60964	0.295827	0.68674	2.49337	Significant	mannose	Carbohydrate
CMP	0.00353377	0.652769	0.295827	-0.615355	2.45176	Significant	CMP	Nucleotide
CE182n6Linoleicacid	0.00671501	0.795736	0.491874	-0.329639	2.17295	Significant	CE18:2n6 (Linoleic acid)	Complex Lipids
malate	0.00799538	1.15318	0.520588	0.205623	2.09716	Significant	malate	Energy
LY225n3Docosapentaenoicacid	0.00948361	1.40295	0.533552	0.488465	2.02303	Significant	LY22:5n3 (Docosapentaenoic acid)	Complex Lipids
DG204n6Arachidonicacid	0.0112068	1.1367	0.533552	0.184857	1.95052	Significant	DG20:4n6 (Arachidonic acid)	Complex Lipids
PC203n6Dihomoglinoleicacid	0.0112068	1.234	0.533552	0.303347	1.95052	Significant	PC20:3n6 (Di-homo-g-linoleic acid)	Complex Lipids
isoleucine	0.0131944	1.4832	0.533552	0.568711	1.87961	Significant	isoleucine	Amino Acid
hydroxyproline	0.0133162	1.64676	0.533552	0.719626	1.87562	Significant	hydroxyproline	Amino Acid
glucose	0.0142973	1.42318	0.533552	0.509119	1.84475	Significant	glucose	Carbohydrate
alphatocopherol	0.0154785	1.51614	0.533552	0.600399	1.81027	Significant	alpha-tocopherol	Cofactors and Vitamins
SM200Neicosadecaenoylsphing4enine1phosphocholine	0.0154785	0.720042	0.533552	-0.473847	1.81027	Significant	SM20:0 (N-(eicosadecaenoyl)-sphing-4-enine-1-phosphocholine)	Complex Lipids
LY181n7Vaccenicacid	0.0166637	0.764856	0.542496	-0.386739	1.77823	Significant	LY18:1n7 (Vaccenic acid)	Complex Lipids
glycerate	0.0180936	1.43076	0.558044	0.516778	1.74248	Significant	glycerate	Carbohydrate
leucine	0.0210768	1.16548	0.61755	0.220923	1.6762	Significant	leucine	Amino Acid
adenine	0.0263291	0.665735	0.695952	-0.586979	1.57956	Significant	adenine	Nucleotide
lysine	0.0263291	1.19954	0.695952	0.262485	1.57956	Significant	lysine	Amino Acid
PE184n3Stearidonicacid	0.0277817	0.192385	0.695952	-2.37793	1.55624	Significant	PE18:4n3 (Stearidonic acid)	Complex Lipids
oleamide	0.0304113	1.48292	0.695952	0.568442	1.51697	Significant	oleamide	Lipid
PE204n3Eicosatetranoicacid	0.0304113	0.497548	0.695952	-1.00709	1.51697	Significant	PE20:4n3 (Eicosatetranoic acid)	Complex Lipids
FA141n5Myristoleicacid	0.0336843	0.717002	0.695952	-0.479952	1.47257	Significant	FA14:1n5 (Myristoleic acid)	Lipid
AMP	0.0350107	0.437312	0.695952	-1.19326	1.4558	Significant	AMP	Nucleotide
fumarate	0.0350107	1.13318	0.695952	0.180382	1.4558	Significant	fumarate	Energy
PE204n6Arachidonicacid	0.0350107	1.11678	0.695952	0.159341	1.4558	Significant	PE20:4n6 (Arachidonic acid)	Complex Lipids
1arachidonoylGPI204	0.0356289	1.61466	0.695952	0.691234	1.4482	Significant	1-arachidonoyl-GPI* (20:4)*	Lipid
2aminoadipate	0.0375192	1.20382	0.709233	0.267615	1.42575	Significant	2-aminoadipate	Amino Acid
hypoxanthine	0.0429846	1.13701	0.719686	0.185246	1.36669	Significant	hypoxanthine	Nucleotide
NacetylaspartateNAA	0.0429846	1.26823	0.719686	0.342811	1.36669	Significant	N-acetylaspartate (NAA)	Amino Acid
PE181n7Vaccenicacid	0.0429846	0.923761	0.719686	-0.114408	1.36669	Significant	PE18:1n7 (Vaccenic acid)	Complex Lipids
PEdm160Plasmalogenpalmiticacid	0.0429846	1.11802	0.719686	0.16094	1.36669	Significant	PEdm16:0 (Plasmalogen palmitic acid)	Complex Lipids
methionine	0.0459542	1.13351	0.727816	0.180796	1.33767	Significant	methionine	Amino Acid
serine	0.0459542	1.12392	0.727816	0.168542	1.33767	Significant	serine	Amino Acid
phosphoenolpyruvatePEP	0.0490903	1.4292	0.757024	0.515211	1.309	Significant	phosphoenolpyruvate (PEP)	Carbohydrate
DG225n3Docosapentaenoicacid	0.0523995	1.28912	0.781891	0.366391	1.28067	Non-significant	DG22:5n3 (Docosapentaenoic acid)	Complex Lipids
ethylmalonate	0.0558884	1.65565	0.781891	0.727397	1.25268	Non-significant	ethylmalonate	Amino Acid
choline	0.0595638	1.13377	0.781891	0.181124	1.22502	Non-significant	choline	Lipid
PS203n6Dihomoglinoleicacid	0.0595638	1.239	0.781891	0.309172	1.22502	Non-significant	PS20:3n6 (Di-homo-g-linoleic acid)	Complex Lipids
15anhydroglucitol15AG	0.0634324	0.737189	0.781891	-0.439893	1.19769	Non-significant	1,5-anhydroglucitol (1,5-AG)	Carbohydrate
PC204n6Arachidonicacid	0.0634324	1.15177	0.781891	0.20385	1.19769	Non-significant	PC20:4n6 (Arachidonic acid)	Complex Lipids
gammatocopherol	0.0636431	1.31576	0.781891	0.395896	1.19625	Non-significant	gamma-tocopherol	Cofactors and Vitamins
LYdm160Plasmalogenpalmiticacid	0.0637677	1.45997	0.781891	0.54594	1.1954	Non-significant	LYdm16:0 (Plasmalogen palmitic acid)	Complex Lipids
vaccenate181n7	0.0638798	1.19592	0.781891	0.258124	1.19464	Non-significant	vaccenate (18:1n7)	Lipid
valine	0.0675011	1.10911	0.781891	0.149409	1.17069	Non-significant	valine	Amino Acid
3phosphoglycerate	0.0717768	1.50566	0.781891	0.590397	1.14402	Non-significant	3-phosphoglycerate	Carbohydrate
DG140Myristicacid	0.0717768	0.900013	0.781891	-0.151982	1.14402	Non-significant	DG14:0 (Myristic acid)	Complex Lipids
proline	0.0717768	1.13906	0.781891	0.187841	1.14402	Non-significant	proline	Amino Acid
SM140Ntetradecanoylsphing4enine1phosphocholine	0.0717768	1.28628	0.781891	0.363202	1.14402	Non-significant	SM14:0 (N-(tetradecanoyl)-sphing-4-enine-1-phosphocholine)	Complex Lipids
glycylvaline	0.0761412	1.18842	0.781891	0.249044	1.11838	Non-significant	glycylvaline	Peptide
PE161n7Palmitoleicacid	0.0762662	0.860805	0.781891	-0.216241	1.11767	Non-significant	PE16:1n7 (Palmitoleic acid)	Complex Lipids
TG203n6Dihomoglinoleicacid	0.0762662	1.24418	0.781891	0.3152	1.11767	Non-significant	TG20:3n6 (Di-homo-g-linoleic acid)	Complex Lipids
xanthine	0.0762662	1.31058	0.781891	0.390208	1.11767	Non-significant	xanthine	Nucleotide
3hydroxybutyrateBHBA	0.0809763	2.19002	0.781891	1.13094	1.09164	Non-significant	3-hydroxybutyrate (BHBA)	Lipid
PE182n6Linoleicacid	0.0809763	0.958285	0.781891	-0.0614736	1.09164	Non-significant	PE18:2n6 (Linoleic acid)	Complex Lipids
TotalDiacylglycerol	0.0809763	0.838419	0.781891	-0.254256	1.09164	Non-significant	Total Diacylglycerol	Complex Lipids
tryptophylglycine	0.0809763	1.33405	0.781891	0.415812	1.09164	Non-significant	tryptophylglycine	Peptide
TG241n9Nervonicacid	0.0850314	0.607511	0.781891	-0.719017	1.07042	Non-significant	TG24:1n9 (Nervonic acid)	Complex Lipids
2methylbutyroylcarnitineC5	0.0910861	1.34743	0.781891	0.43021	1.04055	Non-significant	2-methylbutyroylcarnitine (C5)	Amino Acid
FA222n6Docosadienoicacid	0.0910861	1.20049	0.781891	0.263629	1.04055	Non-significant	FA22:2n6 (Docosadienoic acid)	Lipid
PE160Palmiticacid	0.0910861	0.925859	0.781891	-0.111135	1.04055	Non-significant	PE16:0 (Palmitic acid)	Complex Lipids
PEdm180Plasmalogenstearicacid	0.0910861	1.12121	0.781891	0.165056	1.04055	Non-significant	PEdm18:0 (Plasmalogen stearic acid)	Complex Lipids
TotalFreeFattyAcids	0.0910861	0.793274	0.781891	-0.334109	1.04055	Non-significant	Total Free Fatty Acids	Lipid
tryptophan	0.0910861	1.11623	0.781891	0.158635	1.04055	Non-significant	tryptophan	Amino Acid
tyrosylglycine	0.0910861	1.19769	0.781891	0.26026	1.04055	Non-significant	tyrosylglycine	Peptide
Nacetylserine	0.0964996	1.16221	0.781891	0.216869	1.01547	Non-significant	N-acetylserine	Amino Acid
PC150Pentadecanoicacid	0.0964996	0.874687	0.781891	-0.193161	1.01547	Non-significant	PC15:0 (Pentadecanoic acid)	Complex Lipids
phenylalanine	0.0964996	1.10527	0.781891	0.144399	1.01547	Non-significant	phenylalanine	Amino Acid
stachydrine	0.0964996	1.85117	0.781891	0.888439	1.01547	Non-significant	stachydrine	Xenobiotics
FA140Myristicacid	0.102161	0.944304	0.781891	-0.0826762	0.990715	Non-significant	FA14:0 (Myristic acid)	Lipid
TG204n6Arachidonicacid	0.102161	1.13308	0.781891	0.180254	0.990715	Non-significant	TG20:4n6 (Arachidonic acid)	Complex Lipids
UDPglucose	0.102161	0.845666	0.781891	-0.24184	0.990715	Non-significant	UDP-glucose	Carbohydrate
FA224n6Adrenicacid	0.10322	2.34751	0.781891	1.23113	0.986235	Non-significant	FA22:4n6 (Adrenic acid)	Lipid
alphahydroxycaproate	0.107181	0.779958	0.781891	-0.358531	0.969881	Non-significant	alpha-hydroxycaproate	Lipid
DG201n9Eicosaenoicacid	0.108077	1.22048	0.781891	0.287452	0.966266	Non-significant	DG20:1n9 (Eicosaenoic acid)	Complex Lipids
DG203n6Dihomoglinoleicacid	0.108077	1.23075	0.781891	0.299536	0.966266	Non-significant	DG20:3n6 (Di-homo-g-linoleic acid)	Complex Lipids
FA203n9Meadacid	0.108077	1.35133	0.781891	0.434382	0.966266	Non-significant	FA20:3n9 (Mead acid)	Lipid
uridine	0.108077	1.2283	0.781891	0.296665	0.966266	Non-significant	uridine	Nucleotide
DG141n5Myristoleicacid	0.114254	0.801094	0.806664	-0.319957	0.942127	Non-significant	DG14:1n5 (Myristoleic acid)	Complex Lipids
gammaglutamylglutamine	0.114254	1.26635	0.806664	0.340678	0.942127	Non-significant	gamma-glutamylglutamine	Peptide
asparagylvaline	0.116636	1.22365	0.813673	0.29119	0.933168	Non-significant	asparagylvaline	Peptide
succinate	0.1207	1.10261	0.815007	0.140926	0.918294	Non-significant	succinate	Energy
urate	0.1207	1.23327	0.815007	0.302492	0.918294	Non-significant	urate	Nucleotide
alphahydroxyisovalerate	0.126253	0.759595	0.815007	-0.396698	0.898759	Non-significant	alpha-hydroxyisovalerate	Amino Acid
CE150Pentadecanoicacid	0.127419	1.11927	0.815007	0.162556	0.894766	Non-significant	CE15:0 (Pentadecanoic acid)	Complex Lipids
PE241n9Nervonicacid	0.129642	1.32514	0.815007	0.406144	0.887255	Non-significant	PE24:1n9 (Nervonic acid)	Complex Lipids
Nmethylproline	0.129804	2.59654	0.815007	1.37659	0.886713	Non-significant	N-methyl proline	Amino Acid
PC241n9Nervonicacid	0.131094	0.716771	0.815007	-0.480416	0.882417	Non-significant	PC24:1n9 (Nervonic acid)	Complex Lipids
hypotaurine	0.13321	1.25783	0.815007	0.330942	0.875462	Non-significant	hypotaurine	Amino Acid
PC224n6Adrenicacid	0.134419	1.25191	0.815007	0.324128	0.87154	Non-significant	PC22:4n6 (Adrenic acid)	Complex Lipids
FA220Behenicacid	0.136171	1.21594	0.815007	0.282077	0.865916	Non-significant	FA22:0 (Behenic acid)	Lipid
3hydroxyisobutyrate	0.137339	1.39161	0.815007	0.476754	0.862206	Non-significant	3-hydroxyisobutyrate	Amino Acid
glycerophosphoethanolamine	0.141705	0.87396	0.815007	-0.19436	0.848615	Non-significant	glycerophosphoethanolamine	Lipid
acisoga	0.149284	1.30396	0.815007	0.382904	0.825988	Non-significant	acisoga	Amino Acid
CE161n7Palmitoleicacid	0.149284	0.931106	0.815007	-0.102983	0.825988	Non-significant	CE16:1n7 (Palmitoleic acid)	Complex Lipids
FA204n6Arachidonicacid	0.149284	1.137	0.815007	0.185227	0.825988	Non-significant	FA20:4n6 (Arachidonic acid)	Lipid
FA205n3Eicosapentaenoicacid	0.149284	1.10688	0.815007	0.146494	0.825988	Non-significant	FA20:5n3 (Eicosapentaenoic acid)	Lipid
lactate	0.149284	1.21935	0.815007	0.286116	0.825988	Non-significant	lactate	Carbohydrate
PE181n9Oleicacid	0.149284	0.933652	0.815007	-0.0990437	0.825988	Non-significant	PE18:1n9 (Oleic acid)	Complex Lipids
PS161n7Palmitoleicacid	0.149284	1.03994	0.815007	0.0564941	0.825988	Non-significant	PS16:1n7 (Palmitoleic acid)	Complex Lipids
TG224n6Adrenicacid	0.149284	1.1269	0.815007	0.172364	0.825988	Non-significant	TG22:4n6 (Adrenic acid)	Complex Lipids
TG240Lignocericacid	0.150998	0.632948	0.815007	-0.659841	0.821028	Non-significant	TG24:0 (Lignoceric acid)	Complex Lipids
threonylglutamate	0.152359	1.10115	0.815007	0.139015	0.817133	Non-significant	threonylglutamate	Peptide
1oleoylglycerol181	0.15716	1.09144	0.815007	0.126227	0.803658	Non-significant	1-oleoylglycerol (18:1)	Lipid
erythronate	0.15716	1.1989	0.815007	0.261717	0.803658	Non-significant	erythronate*	Carbohydrate
glycerophosphorylcholineGPC	0.15716	0.918888	0.815007	-0.122038	0.803658	Non-significant	glycerophosphorylcholine (GPC)	Lipid
hydroxybutyrylcarnitine	0.15716	1.29081	0.815007	0.368275	0.803658	Non-significant	hydroxybutyrylcarnitine*	Lipid
PC140Myristicacid	0.15716	0.904276	0.815007	-0.145165	0.803658	Non-significant	PC14:0 (Myristic acid)	Complex Lipids
tartronatehydroxymalonate	0.15716	1.20761	0.815007	0.272157	0.803658	Non-significant	tartronate (hydroxymalonate)	Xenobiotics
tyrosine	0.15716	1.0749	0.815007	0.104205	0.803658	Non-significant	tyrosine	Amino Acid
DG241n9Nervonicacid	0.163576	0.657311	0.829625	-0.605352	0.786281	Non-significant	DG24:1n9 (Nervonic acid)	Complex Lipids
PE240Lignocericacid	0.164421	0.312499	0.829625	-1.67808	0.784044	Non-significant	PE24:0 (Lignoceric acid)	Complex Lipids
CE220Behenicacid	0.169509	1.4526	0.829625	0.538638	0.770808	Non-significant	CE22:0 (Behenic acid)	Complex Lipids
N6acetyllysine	0.170802	1.10643	0.829625	0.145912	0.767507	Non-significant	N6-acetyllysine	Amino Acid
6phosphogluconate	0.171889	1.45263	0.829625	0.538668	0.764751	Non-significant	6-phosphogluconate	Carbohydrate
FA225n3Docosapentaenoicacid	0.173829	1.19084	0.829625	0.251975	0.759879	Non-significant	FA22:5n3 (Docosapentaenoic acid)	Lipid
TG141n5Myristoleicacid	0.173829	0.87299	0.829625	-0.195964	0.759879	Non-significant	TG14:1n5 (Myristoleic acid)	Complex Lipids
threonine	0.173829	1.07521	0.829625	0.10462	0.759879	Non-significant	threonine	Amino Acid
cysteine	0.178116	1.2881	0.829625	0.365244	0.749298	Non-significant	cysteine	Amino Acid
1stearoylplasmenylethanolamine	0.180373	1.21989	0.829625	0.286748	0.743829	Non-significant	1-stearoylplasmenylethanolamine*	Lipid
FA183n6gLinolenicacid	0.180557	1.35629	0.829625	0.439663	0.743386	Non-significant	FA18:3n6 (g-Linolenic acid)	Lipid
PS241n9Nervonicacid	0.180557	1.52299	0.829625	0.60691	0.743386	Non-significant	PS24:1n9 (Nervonic acid)	Complex Lipids
TG184n3Stearidonicacid	0.181604	0.760328	0.829625	-0.395305	0.740875	Non-significant	TG18:4n3 (Stearidonic acid)	Complex Lipids
arabonatexylonate	0.182631	1.38658	0.829625	0.471534	0.738426	Non-significant	arabonate/xylonate	Carbohydrate
phosphate	0.182631	0.951254	0.829625	-0.0720973	0.738426	Non-significant	phosphate	Energy
PS160Palmiticacid	0.182631	0.947548	0.829625	-0.0777295	0.738426	Non-significant	PS16:0 (Palmitic acid)	Complex Lipids
glycylserine	0.188816	1.31	0.84766	0.389562	0.72396	Non-significant	glycylserine	Peptide
guanosine	0.191751	0.888565	0.84766	-0.170451	0.717262	Non-significant	guanosine	Nucleotide
Nethylglycinexylidide	0.191751	0.842689	0.84766	-0.246929	0.717262	Non-significant	N-ethylglycinexylidide	Xenobiotics
CE184n3Stearidonicacid	0.192387	1.94236	0.84766	0.957809	0.715824	Non-significant	CE18:4n3 (Stearidonic acid)	Complex Lipids
oleate181n9	0.201194	1.13693	0.873333	0.185139	0.696384	Non-significant	oleate (18:1n9)	Lipid
PS204n6Arachidonicacid	0.201194	1.21814	0.873333	0.284684	0.696384	Non-significant	PS20:4n6 (Arachidonic acid)	Complex Lipids
spermine	0.204913	2.36717	0.873415	1.24316	0.688431	Non-significant	spermine	Amino Acid
squalene	0.20824	1.06575	0.873415	0.0918625	0.681436	Non-significant	squalene	Lipid
1arachidonoylGPC204	0.208411	1.15191	0.873415	0.204031	0.68108	Non-significant	1-arachidonoyl-GPC* (20:4)*	Lipid
PS205n3Eicosapentaenoicacid	0.208432	0.786133	0.873415	-0.347155	0.681035	Non-significant	PS20:5n3 (Eicosapentaenoic acid)	Complex Lipids
PSdm180Plasmalogenstearicacid	0.210964	1.15445	0.873415	0.207205	0.675791	Non-significant	PSdm18:0 (Plasmalogen stearic acid)	Complex Lipids
TG225n3Docosapentaenoicacid	0.210964	1.01931	0.873415	0.0275922	0.675791	Non-significant	TG22:5n3 (Docosapentaenoic acid)	Complex Lipids
imidazolepropionate	0.217107	2.54458	0.873415	1.34743	0.663326	Non-significant	imidazole propionate	Amino Acid
asparagine	0.221065	1.13685	0.873415	0.185043	0.655481	Non-significant	asparagine	Amino Acid
glucuronate	0.221065	1.14145	0.873415	0.190867	0.655481	Non-significant	glucuronate	Carbohydrate
guanine	0.221065	1.35452	0.873415	0.437781	0.655481	Non-significant	guanine	Nucleotide
PE183n3aLinolenicacid	0.221065	0.969914	0.873415	-0.0440718	0.655481	Non-significant	PE18:3n3 (a-Linolenic acid)	Complex Lipids
2hydroxypalmitate	0.231499	1.16988	0.873415	0.226365	0.635451	Non-significant	2-hydroxypalmitate	Lipid
CE202n6Eicosadienoicacid	0.231499	0.937821	0.873415	-0.0926157	0.635451	Non-significant	CE20:2n6 (Eicosadienoic acid)	Complex Lipids
glycerol3phosphateG3P	0.231499	1.19477	0.873415	0.256729	0.635451	Non-significant	glycerol 3-phosphate (G3P)	Lipid
SadenosylhomocysteineSAH	0.231499	1.07395	0.873415	0.102925	0.635451	Non-significant	S-adenosylhomocysteine (SAH)	Amino Acid
TG205n3Eicosapentaenoicacid	0.231499	1.08952	0.873415	0.123696	0.635451	Non-significant	TG20:5n3 (Eicosapentaenoic acid)	Complex Lipids
tyrosylvaline	0.231499	1.13383	0.873415	0.181201	0.635451	Non-significant	tyrosylvaline	Peptide
FA225n6Osbondacid	0.232118	1.58601	0.873415	0.6654	0.634291	Non-significant	FA22:5n6 (Osbond acid)	Lipid
valylglycine	0.238551	0.863798	0.873415	-0.211234	0.622418	Non-significant	valylglycine	Peptide
serylleucine	0.238883	0.90738	0.873415	-0.140222	0.621815	Non-significant	serylleucine	Peptide
2linoleoylGPC182	0.24227	0.85966	0.873415	-0.218162	0.615701	Non-significant	2-linoleoyl-GPC* (18:2)*	Lipid
dehydroisoandrosteronesulfateDHEAS	0.24227	1.3138	0.873415	0.39375	0.615701	Non-significant	dehydroisoandrosterone sulfate (DHEA-S)	Lipid
methioninesulfoxide	0.24227	1.04913	0.873415	0.0691888	0.615701	Non-significant	methionine sulfoxide	Amino Acid
PE225n3Docosapentaenoicacid	0.24227	1.01645	0.873415	0.0235444	0.615701	Non-significant	PE22:5n3 (Docosapentaenoic acid)	Complex Lipids
SM181Noctadecaenoylsphing4enine1phosphocholine	0.24227	1.16188	0.873415	0.216457	0.615701	Non-significant	SM18:1 (N-(octadecaenoyl)-sphing-4-enine-1-phosphocholine)	Complex Lipids
TG140Myristicacid	0.24227	0.927836	0.873415	-0.108058	0.615701	Non-significant	TG14:0 (Myristic acid)	Complex Lipids
TG160Palmiticacid	0.24227	1.0405	0.873415	0.0572705	0.615701	Non-significant	TG16:0 (Palmitic acid)	Complex Lipids
tyrosylglutamate	0.249439	1.01669	0.873415	0.0238749	0.603036	Non-significant	tyrosylglutamate	Peptide
uracil	0.250208	1.38277	0.873415	0.467559	0.601699	Non-significant	uracil	Nucleotide
CE160Palmiticacid	0.25338	1.01019	0.873415	0.0146221	0.596228	Non-significant	CE16:0 (Palmitic acid)	Complex Lipids
cysteinesulfinicacid	0.25338	1.15369	0.873415	0.20626	0.596228	Non-significant	cysteine sulfinic acid	Amino Acid
fructose	0.25338	1.19879	0.873415	0.261578	0.596228	Non-significant	fructose	Carbohydrate
TotalLysophosphatidylcholine	0.25338	0.828606	0.873415	-0.271242	0.596228	Non-significant	Total Lysophosphatidylcholine	Complex Lipids
UDPglucuronate	0.25338	0.867262	0.873415	-0.205459	0.596228	Non-significant	UDP-glucuronate	Carbohydrate
xanthosine	0.25338	0.84863	0.873415	-0.236792	0.596228	Non-significant	xanthosine	Nucleotide
adenosine35cyclicmonophosphatecAMP	0.25569	0.901243	0.876224	-0.150011	0.592286	Non-significant	adenosine 3',5'-cyclic monophosphate (cAMP)	Nucleotide
1linolenoylglycerol	0.264832	1.13793	0.890678	0.186414	0.57703	Non-significant	1-linolenoylglycerol	Lipid
alanine	0.264832	1.12511	0.890678	0.170063	0.57703	Non-significant	alanine	Amino Acid
LY150Pentadecanoicacid	0.264832	0.904112	0.890678	-0.145426	0.57703	Non-significant	LY15:0 (Pentadecanoic acid)	Complex Lipids
DG222Docosadienoicacid	0.272835	1.14849	0.890678	0.199737	0.5641	Non-significant	DG22:2 (Docosadienoic acid)	Complex Lipids
PS203n9Meadacid	0.272835	0.779797	0.890678	-0.35883	0.5641	Non-significant	PS20:3n9 (Mead acid)	Complex Lipids
CDPethanolamine	0.273173	0.892954	0.890678	-0.163342	0.563563	Non-significant	CDP-ethanolamine	Lipid
pyroglutamylglycine	0.275504	1.29728	0.890678	0.375495	0.559873	Non-significant	pyroglutamylglycine	Peptide
CE140Myristicacid	0.276627	0.922228	0.890678	-0.116804	0.558105	Non-significant	CE14:0 (Myristic acid)	Complex Lipids
DG181n9Oleicacid	0.276627	1.04289	0.890678	0.0605841	0.558105	Non-significant	DG18:1n9 (Oleic acid)	Complex Lipids
prolylalanine	0.276627	1.21073	0.890678	0.275882	0.558105	Non-significant	prolylalanine	Peptide
TotalCholesterylEster	0.276627	0.831302	0.890678	-0.266555	0.558105	Non-significant	Total Cholesteryl Ester	Complex Lipids
seryltyrosine	0.284513	1.25269	0.900684	0.325031	0.545898	Non-significant	seryltyrosine	Peptide
tryptophanbetaine	0.285282	1.26521	0.900684	0.339371	0.544725	Non-significant	tryptophan betaine	Amino Acid
cholesterol	0.288767	1.1062	0.900684	0.145617	0.539452	Non-significant	cholesterol	Lipid
dimethylarginineADMASDMA	0.288767	1.1035	0.900684	0.142086	0.539452	Non-significant	dimethylarginine (ADMA + SDMA)	Amino Acid
TG226n3Docosahexaenoicacid	0.288767	1.04475	0.900684	0.0631542	0.539452	Non-significant	TG22:6n3 (Docosahexaenoic acid)	Complex Lipids
Nacetylglucosamine6phosphate	0.295766	1.28609	0.900684	0.362991	0.529052	Non-significant	N-acetylglucosamine 6-phosphate	Carbohydrate
1arachidonoylGPE204	0.301253	1.06977	0.900684	0.0973048	0.521069	Non-significant	1-arachidonoyl-GPE* (20:4)*	Lipid
2hydroxystearate	0.301253	1.12183	0.900684	0.165859	0.521069	Non-significant	2-hydroxystearate	Lipid
myristoleate141n5	0.301253	1.2377	0.900684	0.307664	0.521069	Non-significant	myristoleate (14:1n5)	Lipid
nicotinate	0.301253	0.921256	0.900684	-0.118327	0.521069	Non-significant	nicotinate	Cofactors and Vitamins
serylglutamine	0.301253	1.21706	0.900684	0.283403	0.521069	Non-significant	serylglutamine	Peptide
TG204n3Eicosatetranoicacid	0.301253	1.12399	0.900684	0.168635	0.521069	Non-significant	TG20:4n3 (Eicosatetranoic acid)	Complex Lipids
TotalPhosphatidylserine	0.301253	0.925852	0.900684	-0.111147	0.521069	Non-significant	Total Phosphatidylserine	Complex Lipids
UDPNacetylglucosamine	0.301253	0.906664	0.900684	-0.14136	0.521069	Non-significant	UDP-N-acetylglucosamine	Carbohydrate
33hydroxyphenylpropionate	0.305358	0.803644	0.908324	-0.315371	0.51519	Non-significant	3-(3-hydroxyphenyl)propionate	Amino Acid
1stearoylGPC180	0.314084	0.808229	0.915688	-0.307165	0.502954	Non-significant	1-stearoyl-GPC (18:0)	Lipid
2arachidonoylGPE204	0.314084	1.04453	0.915688	0.0628531	0.502954	Non-significant	2-arachidonoyl-GPE* (20:4)*	Lipid
isobutyrylcarnitineC4	0.314084	1.11392	0.915688	0.15564	0.502954	Non-significant	isobutyrylcarnitine (C4)	Amino Acid
nicotinamide	0.314084	0.921459	0.915688	-0.118008	0.502954	Non-significant	nicotinamide	Cofactors and Vitamins
stearoylarachidonoylglycerophosphocholine1	0.323255	1.04492	0.93549	0.0633939	0.490455	Non-significant	stearoyl-arachidonoyl-glycerophosphocholine (1)*	Lipid
DG150Pentadecanoicacid	0.327262	0.96	0.93549	-0.058893	0.485105	Non-significant	DG15:0 (Pentadecanoic acid)	Complex Lipids
PC181n9Oleicacid	0.327262	0.99501	0.93549	-0.00721759	0.485105	Non-significant	PC18:1n9 (Oleic acid)	Complex Lipids
stearoylarachidonoylglycerophosphoinositol1	0.327262	1.07999	0.93549	0.111022	0.485105	Non-significant	stearoyl-arachidonoyl-glycerophosphoinositol (1)*	Lipid
PS226n3Docosahexaenoicacid	0.331875	0.776187	0.944073	-0.365523	0.479025	Non-significant	PS22:6n3 (Docosahexaenoic acid)	Complex Lipids
arginine	0.340785	1.05957	0.945847	0.0834781	0.46752	Non-significant	arginine	Amino Acid
FA201n9Eicosaenoicacid	0.340785	1.00198	0.945847	0.00285913	0.46752	Non-significant	FA20:1n9 (Eicosaenoic acid)	Lipid
glutathionereducedGSH	0.340785	0.766117	0.945847	-0.384363	0.46752	Non-significant	glutathione, reduced (GSH)	Amino Acid
prolylvaline	0.340785	1.06158	0.945847	0.086213	0.46752	Non-significant	prolylvaline	Peptide
phenyllactatePLA	0.349433	1.04404	0.945847	0.0621797	0.456636	Non-significant	phenyllactate (PLA)	Amino Acid
alanylalanine	0.354652	1.11282	0.945847	0.154227	0.450197	Non-significant	alanylalanine	Peptide
PE224n6Adrenicacid	0.354652	1.10126	0.945847	0.139152	0.450197	Non-significant	PE22:4n6 (Adrenic acid)	Complex Lipids
PS183n6gLinolenicacid	0.354652	0.899444	0.945847	-0.152895	0.450197	Non-significant	PS18:3n6 (g-Linolenic acid)	Complex Lipids
1pentadecanoylglycerol1monopentadecanoin	0.354983	0.807665	0.945847	-0.308171	0.449793	Non-significant	1-pentadecanoylglycerol (1-monopentadecanoin)	Lipid
hexanoylcarnitineC6	0.357705	0.784265	0.945847	-0.350586	0.446474	Non-significant	hexanoylcarnitine (C6)	Lipid
PE180Stearicacid	0.357705	1.02939	0.945847	0.0417946	0.446474	Non-significant	PE18:0 (Stearic acid)	Complex Lipids
histidylalanine	0.363963	1.17222	0.945847	0.22924	0.438943	Non-significant	histidylalanine	Peptide
inositol1phosphateI1P	0.36403	0.952794	0.945847	-0.0697637	0.438862	Non-significant	inositol 1-phosphate (I1P)	Lipid
CE203n9Meadacid	0.364819	1.21768	0.945847	0.284136	0.437922	Non-significant	CE20:3n9 (Mead acid)	Complex Lipids
2linoleoylglycerol2monolinolein	0.368862	0.904964	0.945847	-0.144068	0.433136	Non-significant	2-linoleoylglycerol (2-monolinolein)	Lipid
FA203n6Dihomoglinoleicacid	0.368862	1.13248	0.945847	0.179489	0.433136	Non-significant	FA20:3n6 (Di-homo-g-linoleic acid)	Lipid
tyrosylalanine	0.368862	1.10787	0.945847	0.147791	0.433136	Non-significant	tyrosylalanine	Peptide
12HETE	0.371257	1.36143	0.945847	0.445118	0.430326	Non-significant	12-HETE	Lipid
Nacetylcysteine	0.37931	1.10247	0.945847	0.140745	0.421006	Non-significant	N-acetylcysteine	Amino Acid
FA182n6Linoleicacid	0.383413	0.964242	0.945847	-0.0525324	0.416333	Non-significant	FA18:2n6 (Linoleic acid)	Lipid
maltotetraose	0.383413	0.887761	0.945847	-0.171756	0.416333	Non-significant	maltotetraose	Carbohydrate
Nformylmethionine	0.383413	1.18454	0.945847	0.244324	0.416333	Non-significant	N-formylmethionine	Amino Acid
oleicethanolamide	0.383413	1.14075	0.945847	0.189984	0.416333	Non-significant	oleic ethanolamide	Lipid
ornithine	0.383413	1.06213	0.945847	0.086955	0.416333	Non-significant	ornithine	Amino Acid
palmitoylarachidonoylglycerophosphocholine1	0.383413	1.03665	0.945847	0.0519305	0.416333	Non-significant	palmitoyl-arachidonoyl-glycerophosphocholine (1)*	Lipid
UDPgalactose	0.383413	0.910441	0.945847	-0.135363	0.416333	Non-significant	UDP-galactose	Carbohydrate
nicotinamideribonucleotideNMN	0.384829	1.3141	0.945847	0.394076	0.414732	Non-significant	nicotinamide ribonucleotide (NMN)	Cofactors and Vitamins
2AMP	0.394082	0.900413	0.945847	-0.151341	0.404413	Non-significant	2'-AMP	Nucleotide
CE180Stearicacid	0.398302	1.14348	0.945847	0.193437	0.399787	Non-significant	CE18:0 (Stearic acid)	Complex Lipids
PE140Myristicacid	0.398302	0.906386	0.945847	-0.141802	0.399787	Non-significant	PE14:0 (Myristic acid)	Complex Lipids
tiglylcarnitineC5	0.398302	1.1948	0.945847	0.256775	0.399787	Non-significant	tiglyl carnitine (C5)	Amino Acid
phenylalanylproline	0.401698	0.805747	0.945847	-0.311601	0.3961	Non-significant	phenylalanylproline	Peptide
PC184n3Stearidonicacid	0.409136	1.04096	0.945847	0.0579106	0.388132	Non-significant	PC18:4n3 (Stearidonic acid)	Complex Lipids
17methylstearate	0.413526	1.14605	0.945847	0.196666	0.383497	Non-significant	17-methylstearate	Lipid
2arachidonoylGPC204	0.413526	1.11431	0.945847	0.156152	0.383497	Non-significant	2-arachidonoyl-GPC* (20:4)*	Lipid
acetylcarnitineC2	0.413526	1.10365	0.945847	0.142282	0.383497	Non-significant	acetylcarnitine (C2)	Lipid
carnitine	0.413526	0.929131	0.945847	-0.106046	0.383497	Non-significant	carnitine	Lipid
CE183n3aLinolenicacid	0.413526	0.973044	0.945847	-0.0394228	0.383497	Non-significant	CE18:3n3 (a-Linolenic acid)	Complex Lipids
histidylleucine	0.413526	0.913254	0.945847	-0.130911	0.383497	Non-significant	histidylleucine	Peptide
indolepropionate	0.42226	0.617989	0.945847	-0.694346	0.374421	Non-significant	indolepropionate	Amino Acid
PE141n5Myristoleicacid	0.423663	0.838435	0.945847	-0.254229	0.372979	Non-significant	PE14:1n5 (Myristoleic acid)	Complex Lipids
stearoyllinoleoylglycerophosphoethanolamine2	0.423663	0.807	0.945847	-0.30936	0.372979	Non-significant	stearoyl-linoleoyl-glycerophosphoethanolamine (2)*	Lipid
PS220Behenicacid	0.424666	0.896839	0.945847	-0.157079	0.371952	Non-significant	PS22:0 (Behenic acid)	Complex Lipids
2palmitoylGPC160	0.429082	1.056	0.945847	0.0786134	0.36746	Non-significant	2-palmitoyl-GPC* (16:0)*	Lipid
3methylglutaconate	0.429082	1.18163	0.945847	0.240775	0.36746	Non-significant	3-methylglutaconate	Amino Acid
5dodecenoate121n7	0.429082	0.927149	0.945847	-0.109128	0.36746	Non-significant	5-dodecenoate (12:1n7)	Lipid
allantoin	0.429082	0.741877	0.945847	-0.430749	0.36746	Non-significant	allantoin	Nucleotide
glutamine	0.429082	1.05136	0.945847	0.0722518	0.36746	Non-significant	glutamine	Amino Acid
glycerol	0.429082	1.09529	0.945847	0.131315	0.36746	Non-significant	glycerol	Lipid
LY140Myristicacid	0.429082	1.04281	0.945847	0.0604703	0.36746	Non-significant	LY14:0 (Myristic acid)	Complex Lipids
Nacetylneuraminate	0.429082	1.17397	0.945847	0.231401	0.36746	Non-significant	N-acetylneuraminate	Carbohydrate
PCdm180Plasmalogenstearicacid	0.429082	1.14398	0.945847	0.194062	0.36746	Non-significant	PCdm18:0 (Plasmalogen stearic acid)	Complex Lipids
putrescine	0.429082	0.941291	0.945847	-0.0872879	0.36746	Non-significant	putrescine	Amino Acid
TG203n9Meadacid	0.429082	1.04808	0.945847	0.0677429	0.36746	Non-significant	TG20:3n9 (Mead acid)	Complex Lipids
PE225n6Osbondacid	0.432753	0.940942	0.945847	-0.0878226	0.36376	Non-significant	PE22:5n6 (Osbond acid)	Complex Lipids
gammaglutamylglutamate	0.440321	1.49496	0.945847	0.580106	0.356231	Non-significant	gamma-glutamylglutamate	Peptide
PS221n9Erucicacid	0.440321	1.21267	0.945847	0.278183	0.356231	Non-significant	PS22:1n9 (Erucic acid)	Complex Lipids
10undecenoate111n1	0.440643	1.19036	0.945847	0.251402	0.355913	Non-significant	10-undecenoate (11:1n1)	Lipid
FA226n3Docosahexaenoicacid	0.444964	1.0277	0.945847	0.039416	0.351675	Non-significant	FA22:6n3 (Docosahexaenoic acid)	Lipid
oleoyllinoleoylglycerophosphocholine2	0.444964	1.08009	0.945847	0.111158	0.351675	Non-significant	oleoyl-linoleoyl-glycerophosphocholine (2)*	Lipid
PC161n7Palmitoleicacid	0.444964	0.937901	0.945847	-0.0924929	0.351675	Non-significant	PC16:1n7 (Palmitoleic acid)	Complex Lipids
phosphoethanolaminePE	0.444964	0.958756	0.945847	-0.0607651	0.351675	Non-significant	phosphoethanolamine (PE)	Lipid
PS183n3aLinolenicacid	0.444964	1.0429	0.945847	0.0605997	0.351675	Non-significant	PS18:3n3 (a-Linolenic acid)	Complex Lipids
PS204n3Eicosatetranoicacid	0.444964	1.2707	0.945847	0.345623	0.351675	Non-significant	PS20:4n3 (Eicosatetranoic acid)	Complex Lipids
glutaroylcarnitineC5	0.445243	1.20082	0.945847	0.26402	0.351403	Non-significant	glutaroylcarnitine (C5)	Amino Acid
ADSGEGDFXAEGGGVR	0.448787	1.2474	0.945847	0.318919	0.347959	Non-significant	ADSGEGDFXAEGGGVR*	Peptide
CE225n6Osbondacid	0.448787	0.760149	0.945847	-0.395646	0.347959	Non-significant	CE22:5n6 (Osbond acid)	Complex Lipids
2myristoylglycerol140	0.455169	1.19456	0.945847	0.256474	0.341828	Non-significant	2-myristoylglycerol (14:0)	Lipid
LY220Behenicacid	0.455765	0.87795	0.945847	-0.18779	0.341259	Non-significant	LY22:0 (Behenic acid)	Complex Lipids
palmitoylarachidonoylglycerophosphocholine2	0.455765	1.10273	0.945847	0.141075	0.341259	Non-significant	palmitoyl-arachidonoyl-glycerophosphocholine (2)*	Lipid
1dihomolinolenylglycerolalphagamma	0.461169	1.25318	0.945847	0.325598	0.33614	Non-significant	1-dihomo-linolenylglycerol (alpha, gamma)	Lipid
1palmitoylplasmenylethanolamine	0.461169	1.13304	0.945847	0.180197	0.33614	Non-significant	1-palmitoylplasmenylethanolamine*	Lipid
betahydroxyisovaleroylcarnitine	0.461169	1.19244	0.945847	0.253923	0.33614	Non-significant	beta-hydroxyisovaleroylcarnitine	Amino Acid
FA180Stearicacid	0.461169	1.03216	0.945847	0.0456724	0.33614	Non-significant	FA18:0 (Stearic acid)	Lipid
palmitoylpalmitoylglycerophosphocholine1	0.461169	1.03588	0.945847	0.0508613	0.33614	Non-significant	palmitoyl-palmitoyl-glycerophosphocholine (1)*	Lipid
pyroglutamine	0.461169	0.890937	0.945847	-0.166604	0.33614	Non-significant	pyroglutamine*	Amino Acid
TG161n7Palmitoleicacid	0.461169	0.965536	0.945847	-0.0505987	0.33614	Non-significant	TG16:1n7 (Palmitoleic acid)	Complex Lipids
PE221n9Erucicacid	0.473065	1.07893	0.945847	0.109595	0.325079	Non-significant	PE22:1n9 (Erucic acid)	Complex Lipids
urea	0.473398	1.09156	0.945847	0.12639	0.324774	Non-significant	urea	Amino Acid
CE226n3Docosahexaenoicacid	0.477691	1.09654	0.945847	0.132964	0.320853	Non-significant	CE22:6n3 (Docosahexaenoic acid)	Complex Lipids
DG180Stearicacid	0.477691	0.921431	0.945847	-0.118053	0.320853	Non-significant	DG18:0 (Stearic acid)	Complex Lipids
methylpalmitate15or2	0.477691	1.02431	0.945847	0.0346538	0.320853	Non-significant	methylpalmitate (15 or 2)	Lipid
Nacetylalanine	0.477691	1.07516	0.945847	0.104552	0.320853	Non-significant	N-acetylalanine	Amino Acid
palmitoyllinoleoylglycerophosphocholine1	0.477691	0.96209	0.945847	-0.0557569	0.320853	Non-significant	palmitoyl-linoleoyl-glycerophosphocholine (1)*	Lipid
PC226n3Docosahexaenoicacid	0.477691	0.941352	0.945847	-0.0871937	0.320853	Non-significant	PC22:6n3 (Docosahexaenoic acid)	Complex Lipids
propionylcarnitineC3	0.477691	1.17663	0.945847	0.234659	0.320853	Non-significant	propionylcarnitine (C3)	Lipid
serylglutamate	0.477691	1.1385	0.945847	0.187131	0.320853	Non-significant	serylglutamate	Peptide
SM180Noctadecanoylsphing4enine1phosphocholine	0.477691	0.950465	0.945847	-0.0732941	0.320853	Non-significant	SM18:0 (N-(octadecanoyl)-sphing-4-enine-1-phosphocholine)	Complex Lipids
2palmitoylglycerol160	0.481847	1.36963	0.945847	0.453785	0.317091	Non-significant	2-palmitoylglycerol (16:0)	Lipid
methylglucopyranosidealphabeta	0.481847	0.824949	0.945847	-0.277624	0.317091	Non-significant	methyl glucopyranoside (alpha + beta)	Xenobiotics
CE183n6gLinolenicacid	0.494523	0.735404	0.945847	-0.443392	0.305813	Non-significant	CE18:3n6 (g-Linolenic acid)	Complex Lipids
CE221n9Erucicacid	0.494523	1.34876	0.945847	0.431635	0.305813	Non-significant	CE22:1n9 (Erucic acid)	Complex Lipids
DG221n9Erucicacid	0.494523	1.1085	0.945847	0.148613	0.305813	Non-significant	DG22:1n9 (Erucic acid)	Complex Lipids
FA161n7Palmitoleicacid	0.494523	0.952376	0.945847	-0.0703968	0.305813	Non-significant	FA16:1n7 (Palmitoleic acid)	Lipid
PCdm181n9Plasmalogenoleicacid	0.494523	1.0426	0.945847	0.060186	0.305813	Non-significant	PCdm18:1n9 (Plasmalogen oleic acid)	Complex Lipids
PE201n9Eicosaenoicacid	0.494523	0.850661	0.945847	-0.233344	0.305813	Non-significant	PE20:1n9 (Eicosaenoic acid)	Complex Lipids
PS180Stearicacid	0.494523	1.03221	0.945847	0.0457339	0.305813	Non-significant	PS18:0 (Stearic acid)	Complex Lipids
PS182n6Linoleicacid	0.494523	0.992865	0.945847	-0.0103309	0.305813	Non-significant	PS18:2n6 (Linoleic acid)	Complex Lipids
SM201Neicosadecanoylsphing4enine1phosphocholine	0.494523	0.903885	0.945847	-0.145789	0.305813	Non-significant	SM20:1 (N-(eicosadecanoyl)-sphing-4-enine-1-phosphocholine)	Complex Lipids
PE203n9Meadacid	0.506807	1.09522	0.945847	0.131226	0.295157	Non-significant	PE20:3n9 (Mead acid)	Complex Lipids
2oleoylglycerol181	0.511661	1.04664	0.945847	0.0657594	0.291017	Non-significant	2-oleoylglycerol (18:1)	Lipid
3hydroxydecanoate	0.511661	1.01898	0.945847	0.0271204	0.291017	Non-significant	3-hydroxydecanoate	Lipid
aspartylglycine	0.511661	1.05468	0.945847	0.0768101	0.291017	Non-significant	aspartylglycine	Peptide
CE204n6Arachidonicacid	0.511661	0.696134	0.945847	-0.522563	0.291017	Non-significant	CE20:4n6 (Arachidonic acid)	Complex Lipids
CE205n3Eicosapentaenoicacid	0.511661	0.758503	0.945847	-0.398773	0.291017	Non-significant	CE20:5n3 (Eicosapentaenoic acid)	Complex Lipids
DG202n6Eicosadienoicacid	0.511661	0.987412	0.945847	-0.0182758	0.291017	Non-significant	DG20:2n6 (Eicosadienoic acid)	Complex Lipids
FA183n3aLinolenicacid	0.511661	1.00091	0.945847	0.00130584	0.291017	Non-significant	FA18:3n3 (a-Linolenic acid)	Lipid
piperine	0.511661	1.10141	0.945847	0.139348	0.291017	Non-significant	piperine	Xenobiotics
stearoylarachidonoylglycerophosphoethanolamine1	0.511661	1.05088	0.945847	0.0716026	0.291017	Non-significant	stearoyl-arachidonoyl-glycerophosphoethanolamine (1)*	Lipid
stearoyloleoylglycerophosphoserine1	0.511661	1.04973	0.945847	0.0700129	0.291017	Non-significant	stearoyl-oleoyl-glycerophosphoserine (1)*	Lipid
suberateoctanedioate	0.511661	0.818362	0.945847	-0.289189	0.291017	Non-significant	suberate (octanedioate)	Lipid
CE225n3Docosapentaenoicacid	0.529097	0.770161	0.948399	-0.376768	0.276465	Non-significant	CE22:5n3 (Docosapentaenoic acid)	Complex Lipids
citrulline	0.529097	1.04361	0.948399	0.061579	0.276465	Non-significant	citrulline	Amino Acid
glutamate	0.529097	1.0559	0.948399	0.0784744	0.276465	Non-significant	glutamate	Amino Acid
LY180Stearicacid	0.529097	1.04499	0.948399	0.0634881	0.276465	Non-significant	LY18:0 (Stearic acid)	Complex Lipids
valerylglycineC5	0.529097	1.19006	0.948399	0.251038	0.276465	Non-significant	valerylglycine (C5)	Lipid
maltose	0.542753	1.08988	0.948399	0.124174	0.265398	Non-significant	maltose	Carbohydrate
1linoleoylglycerol182	0.546823	0.948432	0.948399	-0.0763837	0.262153	Non-significant	1-linoleoylglycerol (18:2)	Lipid
1palmitoylglycerol160	0.546823	0.900158	0.948399	-0.15175	0.262153	Non-significant	1-palmitoylglycerol (16:0)	Lipid
2eicosapentaenoylglycerophosphoethanolamine	0.546823	0.913457	0.948399	-0.13059	0.262153	Non-significant	2-eicosapentaenoylglycerophosphoethanolamine*	Lipid
DG226n3Docosahexaenoicacid	0.546823	1.23375	0.948399	0.303049	0.262153	Non-significant	DG22:6n3 (Docosahexaenoic acid)	Complex Lipids
hippurate	0.546823	0.724092	0.948399	-0.465755	0.262153	Non-significant	hippurate	Xenobiotics
inosine	0.546823	0.949977	0.948399	-0.0740357	0.262153	Non-significant	inosine	Nucleotide
kynurenine	0.546823	0.952585	0.948399	-0.0700805	0.262153	Non-significant	kynurenine	Amino Acid
lysylvaline	0.546823	1.06546	0.948399	0.0914797	0.262153	Non-significant	lysylvaline	Peptide
PC180Stearicacid	0.546823	0.961044	0.948399	-0.0573252	0.262153	Non-significant	PC18:0 (Stearic acid)	Complex Lipids
SM160Nhexadecanoylsphing4enine1phosphocholine	0.546823	1.04991	0.948399	0.0702608	0.262153	Non-significant	SM16:0 (N-(hexadecanoyl)-sphing-4-enine-1-phosphocholine)	Complex Lipids
SM241Ntetracosadecaenoylsphing4enine1phosphocholine	0.546823	1.0446	0.948399	0.062948	0.262153	Non-significant	SM24:1 (N-(tetracosadecaenoyl)-sphing-4-enine-1-phosphocholine)	Complex Lipids
orotidine	0.551682	1.09211	0.948399	0.127116	0.258311	Non-significant	orotidine	Nucleotide
LY161n7Palmitoleicacid	0.551757	1.15173	0.948399	0.203807	0.258252	Non-significant	LY16:1n7 (Palmitoleic acid)	Complex Lipids
PC201n9Eicosaenoicacid	0.551757	0.921984	0.948399	-0.117187	0.258252	Non-significant	PC20:1n9 (Eicosaenoic acid)	Complex Lipids
PS201n9Eicosaenoicacid	0.551757	1.06712	0.948399	0.0937263	0.258252	Non-significant	PS20:1n9 (Eicosaenoic acid)	Complex Lipids
3hydroxysebacate	0.560484	1.10399	0.948399	0.142726	0.251437	Non-significant	3-hydroxysebacate	Lipid
LY202n6Eicosadienoicacid	0.560668	1.00433	0.948399	0.00623513	0.251294	Non-significant	LY20:2n6 (Eicosadienoic acid)	Complex Lipids
Cglycosyltryptophan	0.560815	1.03482	0.948399	0.0493729	0.25118	Non-significant	C-glycosyltryptophan	Amino Acid
TG221n9Erucicacid	0.560833	0.821895	0.948399	-0.282974	0.251166	Non-significant	TG22:1n9 (Erucic acid)	Complex Lipids
1oleoylGPC181	0.564832	0.994506	0.948399	-0.00794748	0.248081	Non-significant	1-oleoyl-GPC (18:1)	Lipid
1oleoylGPE181	0.564832	0.981533	0.948399	-0.0268917	0.248081	Non-significant	1-oleoyl-GPE (18:1)	Lipid
4hydroxyphenylpyruvate	0.564832	1.06898	0.948399	0.0962294	0.248081	Non-significant	4-hydroxyphenylpyruvate	Amino Acid
4methyl2oxopentanoate	0.564832	1.07565	0.948399	0.105213	0.248081	Non-significant	4-methyl-2-oxopentanoate	Amino Acid
DG161n7Palmitoleicacid	0.564832	0.994327	0.948399	-0.00820741	0.248081	Non-significant	DG16:1n7 (Palmitoleic acid)	Complex Lipids
LY160Palmiticacid	0.564832	0.984128	0.948399	-0.0230822	0.248081	Non-significant	LY16:0 (Palmitic acid)	Complex Lipids
PE202n6Eicosadienoicacid	0.564832	0.797141	0.948399	-0.327093	0.248081	Non-significant	PE20:2n6 (Eicosadienoic acid)	Complex Lipids
Isobarhexosediphosphates	0.583114	1.12983	0.968003	0.176105	0.234246	Non-significant	Isobar: hexose diphosphates	Carbohydrate
Ndeltaacetylornithine	0.583114	1.44418	0.968003	0.530249	0.234246	Non-significant	N-delta-acetylornithine	Amino Acid
phosphocholine	0.583114	0.96654	0.968003	-0.0490983	0.234246	Non-significant	phosphocholine	Lipid
TG225n6Osbondacid	0.583114	0.998834	0.968003	-0.00168345	0.234246	Non-significant	TG22:5n6 (Osbond acid)	Complex Lipids
leucylglycine	0.588471	0.886787	0.972173	-0.173341	0.230275	Non-significant	leucylglycine	Peptide
palmitoyloleoylglycerophosphoglycerol1	0.597794	2.19591	0.972173	1.13482	0.223449	Non-significant	palmitoyl-oleoyl-glycerophosphoglycerol (1)*	Lipid
caprylate80	0.601662	1.08747	0.972173	0.120971	0.220647	Non-significant	caprylate (8:0)	Lipid
FA181n9Oleicacid	0.601662	0.993992	0.972173	-0.00869422	0.220647	Non-significant	FA18:1n9 (Oleic acid)	Lipid
ophthalmate	0.601662	0.942438	0.972173	-0.0855297	0.220647	Non-significant	ophthalmate	Amino Acid
pseudouridine	0.601662	1.10111	0.972173	0.138964	0.220647	Non-significant	pseudouridine	Nucleotide
SM220Ndocosadecanoylsphing4enine1phosphocholine	0.601662	0.955948	0.972173	-0.0649965	0.220647	Non-significant	SM22:0 (N-(docosadecanoyl)-sphing-4-enine-1-phosphocholine)	Complex Lipids
SM240Ntetracosadecanoylsphing4enine1phosphocholine	0.601662	1.10428	0.972173	0.143109	0.220647	Non-significant	SM24:0 (N-(tetracosadecanoyl)-sphing-4-enine-1-phosphocholine)	Complex Lipids
TG201n9Eicosaenoicacid	0.601662	1.03575	0.972173	0.0506763	0.220647	Non-significant	TG20:1n9 (Eicosaenoic acid)	Complex Lipids
2palmitoylGPE160	0.616758	1.09539	0.972173	0.131438	0.209885	Non-significant	2-palmitoyl-GPE* (16:0)*	Lipid
1palmitoylGPC160	0.620465	0.947902	0.972173	-0.0771901	0.207283	Non-significant	1-palmitoyl-GPC (16:0)	Lipid
alanylglutamate	0.620465	1.12367	0.972173	0.168223	0.207283	Non-significant	alanylglutamate	Peptide
caproate60	0.620465	1.09098	0.972173	0.125629	0.207283	Non-significant	caproate (6:0)	Lipid
CE200Arachidicacid	0.620465	1.20053	0.972173	0.263676	0.207283	Non-significant	CE20:0 (Arachidic acid)	Complex Lipids
cyclopropro	0.620465	1.03509	0.972173	0.0497587	0.207283	Non-significant	cyclo(pro-pro)	Peptide
OsulfoLtyrosine	0.620465	1.04939	0.972173	0.06955	0.207283	Non-significant	O-sulfo-L-tyrosine	Xenobiotics
PC200Arachidicacid	0.620465	0.915576	0.972173	-0.127249	0.207283	Non-significant	PC20:0 (Arachidic acid)	Complex Lipids
PE203n6Dihomoglinoleicacid	0.620465	1.02219	0.972173	0.0316619	0.207283	Non-significant	PE20:3n6 (Di-homo-g-linoleic acid)	Complex Lipids
sedoheptulose7phosphate	0.620465	0.939754	0.972173	-0.0896449	0.207283	Non-significant	sedoheptulose-7-phosphate	Carbohydrate
taurine	0.620465	0.994621	0.972173	-0.00778055	0.207283	Non-significant	taurine	Amino Acid
TG150Pentadecanoicacid	0.620465	0.979467	0.972173	-0.0299309	0.207283	Non-significant	TG15:0 (Pentadecanoic acid)	Complex Lipids
DSGEGDFXAEGGGVR	0.635389	1.02379	0.97339	0.0339159	0.19696	Non-significant	DSGEGDFXAEGGGVR*	Peptide
pyruvate	0.635627	1.04426	0.97339	0.0624787	0.196797	Non-significant	pyruvate	Carbohydrate
caprate100	0.635865	0.946584	0.97339	-0.0791981	0.196635	Non-significant	caprate (10:0)	Lipid
1oleoylplasmenylethanolamine	0.635929	0.990848	0.97339	-0.0132647	0.196592	Non-significant	1-oleoylplasmenylethanolamine*	Lipid
1palmitoylGPE160	0.639514	1.03583	0.97339	0.0507865	0.19415	Non-significant	1-palmitoyl-GPE (16:0)	Lipid
DG205n3Eicosapentaenoicacid	0.639514	1.01291	0.97339	0.0185041	0.19415	Non-significant	DG20:5n3 (Eicosapentaenoic acid)	Complex Lipids
Nacetylputrescine	0.639514	0.904782	0.97339	-0.144358	0.19415	Non-significant	N-acetylputrescine	Amino Acid
PEdm181n7Plasmalogenvaccenicacid	0.639514	1.03149	0.97339	0.0447339	0.19415	Non-significant	PEdm18:1n7 (Plasmalogen vaccenic acid)	Complex Lipids
TotalPhosphatidylethanolamine	0.639514	0.956534	0.97339	-0.0641122	0.19415	Non-significant	Total Phosphatidylethanolamine	Complex Lipids
TotalTriacylglycerol	0.639514	1.0246	0.97339	0.035063	0.19415	Non-significant	Total Triacylglycerol	Complex Lipids
undecanoate110	0.639514	1.00043	0.97339	0.000619137	0.19415	Non-significant	undecanoate (11:0)	Lipid
LY200Arachidicacid	0.654084	0.911118	0.979033	-0.13429	0.184366	Non-significant	LY20:0 (Arachidic acid)	Complex Lipids
1linoleoylGPE182	0.658798	1.00936	0.979033	0.0134394	0.181248	Non-significant	1-linoleoyl-GPE (18:2)*	Lipid
palmitoylethanolamide	0.658798	1.01896	0.979033	0.027099	0.181248	Non-significant	palmitoyl ethanolamide	Lipid
paraxanthine	0.658798	0.757862	0.979033	-0.399992	0.181248	Non-significant	paraxanthine	Xenobiotics
PC181n7Vaccenicacid	0.658798	1.00656	0.979033	0.00942718	0.181248	Non-significant	PC18:1n7 (Vaccenic acid)	Complex Lipids
phenylalanylaspartate	0.658798	1.06887	0.979033	0.0960854	0.181248	Non-significant	phenylalanylaspartate	Peptide
PS150Pentadecanoicacid	0.658798	0.958078	0.979033	-0.0617849	0.181248	Non-significant	PS15:0 (Pentadecanoic acid)	Complex Lipids
PSdm160Plasmalogenpalmiticacid	0.658798	0.694492	0.979033	-0.525971	0.181248	Non-significant	PSdm16:0 (Plasmalogen palmitic acid)	Complex Lipids
TG200Arachidicacid	0.658798	0.888409	0.979033	-0.170704	0.181248	Non-significant	TG20:0 (Arachidic acid)	Complex Lipids
DG203n9Meadacid	0.665011	1.14721	0.979033	0.198127	0.177171	Non-significant	DG20:3n9 (Mead acid)	Complex Lipids
ergothioneine	0.673276	0.676716	0.979033	-0.563377	0.171807	Non-significant	ergothioneine	Xenobiotics
4hydroxynonenalglutathione	0.674957	0.771456	0.979033	-0.374345	0.170724	Non-significant	4-hydroxy-nonenal-glutathione	Amino Acid
CE181n7Vaccenicacid	0.674957	0.956457	0.979033	-0.0642278	0.170724	Non-significant	CE18:1n7 (Vaccenic acid)	Complex Lipids
methyl4hydroxybenzoatesulfate	0.675	1.08378	0.979033	0.116076	0.170696	Non-significant	methyl-4-hydroxybenzoate sulfate	Xenobiotics
creatine	0.678306	0.959507	0.979033	-0.0596348	0.168574	Non-significant	creatine	Amino Acid
DG181n7Vaccenicacid	0.678306	1.02884	0.979033	0.041013	0.168574	Non-significant	DG18:1n7 (Vaccenic acid)	Complex Lipids
heptanoate70	0.678306	0.977191	0.979033	-0.0332875	0.168574	Non-significant	heptanoate (7:0)	Lipid
histidine	0.678306	1.08102	0.979033	0.112398	0.168574	Non-significant	histidine	Amino Acid
PCdm160Plasmalogenpalmiticacid	0.678306	1.01526	0.979033	0.021851	0.168574	Non-significant	PCdm16:0 (Plasmalogen palmitic acid)	Complex Lipids
phenylalanylglutamate	0.678306	0.946847	0.979033	-0.0787962	0.168574	Non-significant	phenylalanylglutamate	Peptide
valerate50	0.678306	0.95527	0.979033	-0.066019	0.168574	Non-significant	valerate (5:0)	Lipid
octanoylcarnitineC8	0.684785	1.07577	0.980736	0.105367	0.164446	Non-significant	octanoylcarnitine (C8)	Lipid
1methyladenosine	0.693247	1.03066	0.980736	0.0435748	0.159112	Non-significant	1-methyladenosine	Nucleotide
prolylglutamate	0.693247	1.04692	0.980736	0.0661573	0.159112	Non-significant	prolylglutamate	Peptide
Nacetylglutamine	0.694113	1.10601	0.980736	0.145368	0.15857	Non-significant	N-acetylglutamine	Amino Acid
PC203n9Meadacid	0.694619	0.875341	0.980736	-0.192083	0.158253	Non-significant	PC20:3n9 (Mead acid)	Complex Lipids
Nmethylpipecolate	0.694755	1.0065	0.980736	0.00935212	0.158168	Non-significant	N-methylpipecolate	Xenobiotics
FA200Arachidicacid	0.698028	0.966309	0.980736	-0.0494435	0.156127	Non-significant	FA20:0 (Arachidic acid)	Lipid
FA202n6Eicosadienoicacid	0.698028	0.952151	0.980736	-0.0707381	0.156127	Non-significant	FA20:2n6 (Eicosadienoic acid)	Lipid
LY205n3Eicosapentaenoicacid	0.698028	1.05207	0.980736	0.0732371	0.156127	Non-significant	LY20:5n3 (Eicosapentaenoic acid)	Complex Lipids
PC205n3Eicosapentaenoicacid	0.698028	1.07531	0.980736	0.10475	0.156127	Non-significant	PC20:5n3 (Eicosapentaenoic acid)	Complex Lipids
PEdm181n9Plasmalogenoleicacid	0.698028	1.04333	0.980736	0.0611915	0.156127	Non-significant	PEdm18:1n9 (Plasmalogen oleic acid)	Complex Lipids
1docosahexaenoylglycerophosphoethanolamine	0.704897	1.102	0.980736	0.140128	0.151875	Non-significant	1-docosahexaenoylglycerophosphoethanolamine*	Lipid
PC141n5Myristoleicacid	0.714261	1.07813	0.980736	0.108525	0.146143	Non-significant	PC14:1n5 (Myristoleic acid)	Complex Lipids
2linoleoylGPE182	0.71795	0.977973	0.980736	-0.0321331	0.143906	Non-significant	2-linoleoyl-GPE* (18:2)*	Lipid
CE203n6Dihomoglinoleicacid	0.71795	0.919758	0.980736	-0.120674	0.143906	Non-significant	CE20:3n6 (Di-homo-g-linoleic acid)	Complex Lipids
glycylalanine	0.71795	1.08416	0.980736	0.116583	0.143906	Non-significant	glycylalanine	Peptide
LY204n6Arachidonicacid	0.71795	1.0779	0.980736	0.108228	0.143906	Non-significant	LY20:4n6 (Arachidonic acid)	Complex Lipids
PSdm181n9Plasmalogenoleicacid	0.71795	0.98858	0.980736	-0.0165698	0.143906	Non-significant	PSdm18:1n9 (Plasmalogen oleic acid)	Complex Lipids
Nacetylmethionine	0.724042	0.868764	0.980736	-0.202965	0.140236	Non-significant	N-acetylmethionine	Amino Acid
serylphenyalanine	0.724042	1.01533	0.980736	0.0219419	0.140236	Non-significant	serylphenyalanine	Peptide
3carboxy4methyl5propyl2furanpropanoateCMPF	0.724976	1.07981	0.980736	0.110774	0.139676	Non-significant	3-carboxy-4-methyl-5-propyl-2-furanpropanoate (CMPF)	Lipid
Nacetylthreonine	0.725088	0.861405	0.980736	-0.215236	0.13961	Non-significant	N-acetylthreonine	Amino Acid
threonylalanine	0.725088	1.07319	0.980736	0.101902	0.13961	Non-significant	threonylalanine	Peptide
cytidine	0.735029	0.764012	0.980736	-0.388334	0.133696	Non-significant	cytidine	Nucleotide
LY141n5Myristoleicacid	0.735029	1.11623	0.980736	0.158636	0.133696	Non-significant	LY14:1n5 (Myristoleic acid)	Complex Lipids
Ncarbamoylaspartate	0.735029	0.853971	0.980736	-0.227741	0.133696	Non-significant	N-carbamoylaspartate	Nucleotide
Nacetyltaurine	0.735149	0.769909	0.980736	-0.37724	0.133625	Non-significant	N-acetyltaurine	Amino Acid
Nformylphenylalanine	0.73522	1.00277	0.980736	0.00398996	0.133582	Non-significant	N-formylphenylalanine	Amino Acid
5oxoproline	0.738062	1.20346	0.980736	0.267193	0.131907	Non-significant	5-oxoproline	Amino Acid
CE141n5Myristoleicacid	0.738062	0.966588	0.980736	-0.0490276	0.131907	Non-significant	CE14:1n5 (Myristoleic acid)	Complex Lipids
LY204n3Eicosatetranoicacid	0.738062	1.00795	0.980736	0.011427	0.131907	Non-significant	LY20:4n3 (Eicosatetranoic acid)	Complex Lipids
phenylacetylglutamine	0.738062	1.17558	0.980736	0.233373	0.131907	Non-significant	phenylacetylglutamine	Amino Acid
quinate	0.738062	0.880097	0.980736	-0.184265	0.131907	Non-significant	quinate	Xenobiotics
TG181n9Oleicacid	0.738062	0.985261	0.980736	-0.0214225	0.131907	Non-significant	TG18:1n9 (Oleic acid)	Complex Lipids
theobromine	0.738062	0.741365	0.980736	-0.431745	0.131907	Non-significant	theobromine	Xenobiotics
CE222n6Docosadienoicacid	0.745079	0.936181	0.986109	-0.0951412	0.127798	Non-significant	CE22:2n6 (Docosadienoic acid)	Complex Lipids
N1Methyl2pyridone5carboxamide	0.745471	0.908429	0.986109	-0.138555	0.127569	Non-significant	N1-Methyl-2-pyridone-5-carboxamide	Cofactors and Vitamins
13methylmyristicacid	0.758351	0.968776	0.987833	-0.0457643	0.12013	Non-significant	13-methylmyristic acid	Lipid
1stearoylGPI180	0.758351	1.20416	0.987833	0.268024	0.12013	Non-significant	1-stearoyl-GPI (18:0)	Lipid
23dihydroxyisovalerate	0.758351	0.990654	0.987833	-0.0135471	0.12013	Non-significant	2,3-dihydroxyisovalerate	Xenobiotics
34hydroxyphenyllactateHPLA	0.758351	0.951109	0.987833	-0.0723169	0.12013	Non-significant	3-(4-hydroxyphenyl)lactate (HPLA)	Amino Acid
TG183n3aLinolenicacid	0.758351	1.01757	0.987833	0.0251273	0.12013	Non-significant	TG18:3n3 (a-Linolenic acid)	Complex Lipids
dihydroxyacetonephosphateDHAP	0.766035	1.03166	0.987833	0.0449626	0.115751	Non-significant	dihydroxyacetone phosphate (DHAP)	Carbohydrate
1stearoylglycerophosphoserine	0.778804	1.18218	0.987833	0.24145	0.108572	Non-significant	1-stearoylglycerophosphoserine*	Lipid
3indoxylsulfate	0.778804	0.912577	0.987833	-0.131982	0.108572	Non-significant	3-indoxyl sulfate	Amino Acid
3methyl2oxobutyrate	0.778804	1.03264	0.987833	0.0463327	0.108572	Non-significant	3-methyl-2-oxobutyrate	Amino Acid
aspartylleucine	0.778804	1.05632	0.987833	0.0790474	0.108572	Non-significant	aspartylleucine	Peptide
CE204n3Eicosatetranoicacid	0.778804	0.957805	0.987833	-0.0621962	0.108572	Non-significant	CE20:4n3 (Eicosatetranoic acid)	Complex Lipids
DG182n6Linoleicacid	0.778804	1.01417	0.987833	0.0203044	0.108572	Non-significant	DG18:2n6 (Linoleic acid)	Complex Lipids
FA160Palmiticacid	0.778804	0.992184	0.987833	-0.0113206	0.108572	Non-significant	FA16:0 (Palmitic acid)	Lipid
pantothenateVitaminB5	0.778804	1.02666	0.987833	0.0379608	0.108572	Non-significant	pantothenate (Vitamin B5)	Cofactors and Vitamins
PC225n6Osbondacid	0.778804	0.656476	0.987833	-0.607187	0.108572	Non-significant	PC22:5n6 (Osbond acid)	Complex Lipids
pcresolsulfate	0.778804	1.15266	0.987833	0.204964	0.108572	Non-significant	p-cresol sulfate	Amino Acid
phenolsulfate	0.778804	1.30224	0.987833	0.380992	0.108572	Non-significant	phenol sulfate	Amino Acid
pipecolate	0.778804	1.74209	0.987833	0.800818	0.108572	Non-significant	pipecolate	Amino Acid
valyllysine	0.778804	1.06457	0.987833	0.0902677	0.108572	Non-significant	valyllysine	Peptide
PS202n6Eicosadienoicacid	0.786765	1.02336	0.995776	0.0333092	0.104155	Non-significant	PS20:2n6 (Eicosadienoic acid)	Complex Lipids
cycloleupro	0.796674	0.966864	0.996708	-0.0486153	0.0987192	Non-significant	cyclo(leu-pro)	Peptide
4guanidinobutanoate	0.797104	0.942326	0.996708	-0.0857017	0.0984848	Non-significant	4-guanidinobutanoate	Amino Acid
PS141n5Myristoleicacid	0.79716	1.02062	0.996708	0.0294426	0.0984544	Non-significant	PS14:1n5 (Myristoleic acid)	Complex Lipids
13HODE9HODE	0.799407	0.89831	0.996708	-0.154715	0.097232	Non-significant	13-HODE + 9-HODE	Lipid
acetylphosphate	0.799407	0.950706	0.996708	-0.0729291	0.097232	Non-significant	acetylphosphate	Energy
DG204n3Eicosatetranoicacid	0.799407	0.962358	0.996708	-0.0553538	0.097232	Non-significant	DG20:4n3 (Eicosatetranoic acid)	Complex Lipids
FA181n7Vaccenicacid	0.799407	0.993196	0.996708	-0.00984899	0.097232	Non-significant	FA18:1n7 (Vaccenic acid)	Lipid
LY183n3aLinolenicacid	0.818141	0.632591	0.999566	-0.660655	0.0871718	Non-significant	LY18:3n3 (a-Linolenic acid)	Complex Lipids
1docosahexaenoylglycerol	0.820148	1.01466	0.999566	0.0209983	0.0861077	Non-significant	1-docosahexaenoylglycerol	Lipid
aspartateglutamate	0.820148	1.11434	0.999566	0.156185	0.0861077	Non-significant	aspartate-glutamate	Peptide
glutamategammamethylester	0.820148	1.32471	0.999566	0.40568	0.0861077	Non-significant	glutamate, gamma-methyl ester	Amino Acid
glycine	0.820148	1.02791	0.999566	0.0397093	0.0861077	Non-significant	glycine	Amino Acid
palmitoyllinoleoylglycerophosphocholine2	0.820148	0.985224	0.999566	-0.0214756	0.0861077	Non-significant	palmitoyl-linoleoyl-glycerophosphocholine (2)*	Lipid
PC225n3Docosapentaenoicacid	0.820148	0.993811	0.999566	-0.00895674	0.0861077	Non-significant	PC22:5n3 (Docosapentaenoic acid)	Complex Lipids
PS200Arachidicacid	0.820148	1.02482	0.999566	0.0353738	0.0861077	Non-significant	PS20:0 (Arachidic acid)	Complex Lipids
TotalPhosphatidylcholine	0.820148	0.928247	0.999566	-0.10742	0.0861077	Non-significant	Total Phosphatidylcholine	Complex Lipids
FA221n9Erucicacid	0.839158	0.991416	0.999566	-0.0124378	0.0761564	Non-significant	FA22:1n9 (Erucic acid)	Lipid
1myristoylglycerophosphoethanolamine	0.841013	1.03392	0.999566	0.048127	0.0751974	Non-significant	1-myristoylglycerophosphoethanolamine	Lipid
PC183n6gLinolenicacid	0.841013	0.927111	0.999566	-0.109186	0.0751974	Non-significant	PC18:3n6 (g-Linolenic acid)	Complex Lipids
histidylphenylalanine	0.848656	1.05517	0.999566	0.0774793	0.0712682	Non-significant	histidylphenylalanine	Peptide
PS240Lignocericacid	0.849574	1.01665	0.999566	0.0238301	0.0707989	Non-significant	PS24:0 (Lignoceric acid)	Complex Lipids
1eicosapentaenoylglycerophosphoethanolamine	0.860405	0.976473	0.999566	-0.0343484	0.065297	Non-significant	1-eicosapentaenoylglycerophosphoethanolamine*	Lipid
betaine	0.860424	0.925433	0.999566	-0.1118	0.0652872	Non-significant	betaine	Amino Acid
cytidine5monophosphoNacetylneuraminicacid	0.861987	1.04413	0.999566	0.0622955	0.0644993	Non-significant	cytidine 5'-monophospho-N-acetylneuraminic acid	Carbohydrate
heme	0.861987	0.900501	0.999566	-0.1512	0.0644993	Non-significant	heme	Cofactors and Vitamins
myoinositol	0.861987	1.03697	0.999566	0.0523688	0.0644993	Non-significant	myo-inositol	Lipid
PC204n3Eicosatetranoicacid	0.861987	0.934842	0.999566	-0.0972055	0.0644993	Non-significant	PC20:4n3 (Eicosatetranoic acid)	Complex Lipids
PS181n7Vaccenicacid	0.861987	0.97256	0.999566	-0.0401402	0.0644993	Non-significant	PS18:1n7 (Vaccenic acid)	Complex Lipids
stearoyllinoleoylglycerophosphocholine2	0.861987	1.01314	0.999566	0.0188336	0.0644993	Non-significant	stearoyl-linoleoyl-glycerophosphocholine (2)*	Lipid
isovalerylglycine	0.870859	0.977709	0.999566	-0.0325233	0.0600522	Non-significant	isovalerylglycine	Amino Acid
galactonate	0.871063	0.470599	0.999566	-1.08743	0.0599503	Non-significant	galactonate	Carbohydrate
valylalanine	0.881266	0.894581	0.999566	-0.160716	0.0548932	Non-significant	valylalanine	Peptide
NAD	0.881421	0.9399	0.999566	-0.0894209	0.0548165	Non-significant	NAD+	Cofactors and Vitamins
trigonellineNmethylnicotinate	0.88172	0.820422	0.999566	-0.285562	0.0546694	Non-significant	trigonelline (N'-methylnicotinate)	Cofactors and Vitamins
1stearoylGPE180	0.883057	1.02723	0.999566	0.0387655	0.0540113	Non-significant	1-stearoyl-GPE (18:0)	Lipid
aspartate	0.883057	0.880541	0.999566	-0.183537	0.0540113	Non-significant	aspartate	Amino Acid
CE201n9Eicosaenoicacid	0.883057	1.08831	0.999566	0.122086	0.0540113	Non-significant	CE20:1n9 (Eicosaenoic acid)	Complex Lipids
CE224n6Adrenicacid	0.883057	1.07473	0.999566	0.103972	0.0540113	Non-significant	CE22:4n6 (Adrenic acid)	Complex Lipids
cysteineglutathionedisulfide	0.883057	0.906463	0.999566	-0.141681	0.0540113	Non-significant	cysteine-glutathione disulfide	Amino Acid
DG200Arachidicacid	0.883057	1.01548	0.999566	0.0221689	0.0540113	Non-significant	DG20:0 (Arachidic acid)	Complex Lipids
histamine	0.883057	1.03264	0.999566	0.0463344	0.0540113	Non-significant	histamine	Amino Acid
LY182n6Linoleicacid	0.883057	0.996385	0.999566	-0.00522516	0.0540113	Non-significant	LY18:2n6 (Linoleic acid)	Complex Lipids
palmitoyloleoylglycerophosphocholine1	0.883057	1.00452	0.999566	0.00650523	0.0540113	Non-significant	palmitoyl-oleoyl-glycerophosphocholine (1)*	Lipid
PC160Palmiticacid	0.883057	0.986198	0.999566	-0.0200504	0.0540113	Non-significant	PC16:0 (Palmitic acid)	Complex Lipids
PC183n3aLinolenicacid	0.883057	1.13795	0.999566	0.186436	0.0540113	Non-significant	PC18:3n3 (a-Linolenic acid)	Complex Lipids
PE183n6gLinolenicacid	0.883057	1.02378	0.999566	0.0339111	0.0540113	Non-significant	PE18:3n6 (g-Linolenic acid)	Complex Lipids
PE200Arachidicacid	0.883057	1.01782	0.999566	0.0254839	0.0540113	Non-significant	PE20:0 (Arachidic acid)	Complex Lipids
PE205n3Eicosapentaenoicacid	0.883057	1.00209	0.999566	0.00300971	0.0540113	Non-significant	PE20:5n3 (Eicosapentaenoic acid)	Complex Lipids
PE220Behenicacid	0.883057	1.11386	0.999566	0.155573	0.0540113	Non-significant	PE22:0 (Behenic acid)	Complex Lipids
PS181n9Oleicacid	0.883057	1.0133	0.999566	0.0190552	0.0540113	Non-significant	PS18:1n9 (Oleic acid)	Complex Lipids
succinylcarnitineC4	0.883057	0.795722	0.999566	-0.329664	0.0540113	Non-significant	succinylcarnitine (C4)	Energy
serylvaline	0.892364	1.02718	0.999566	0.0386922	0.0494581	Non-significant	serylvaline	Peptide
hesperetin	0.892389	1.1401	0.999566	0.18916	0.0494459	Non-significant	hesperetin	Xenobiotics
1methylimidazoleacetate	0.892409	1.26248	0.999566	0.33626	0.0494361	Non-significant	1-methylimidazoleacetate	Amino Acid
ribonateribonolactone	0.892409	1.07385	0.999566	0.102791	0.0494361	Non-significant	ribonate (ribonolactone)	Carbohydrate
lysylleucine	0.903098	1.11303	0.999566	0.154488	0.0442649	Non-significant	lysylleucine	Peptide
orotate	0.904208	0.819971	0.999566	-0.286355	0.0437316	Non-significant	orotate	Nucleotide
PCdm181n7Plasmalogenvaccenicacid	0.904208	1.0023	0.999566	0.00331317	0.0437316	Non-significant	PCdm18:1n7 (Plasmalogen vaccenic acid)	Complex Lipids
PE150Pentadecanoicacid	0.904208	0.899824	0.999566	-0.152285	0.0437316	Non-significant	PE15:0 (Pentadecanoic acid)	Complex Lipids
TG180Stearicacid	0.904208	0.990779	0.999566	-0.0133655	0.0437316	Non-significant	TG18:0 (Stearic acid)	Complex Lipids
TG181n7Vaccenicacid	0.904208	1.0228	0.999566	0.0325273	0.0437316	Non-significant	TG18:1n7 (Vaccenic acid)	Complex Lipids
valylaspartate	0.904208	0.999067	0.999566	-0.00134705	0.0437316	Non-significant	valylaspartate	Peptide
glucosamine6phosphate	0.924559	0.899864	0.999566	-0.152221	0.0340656	Non-significant	glucosamine-6-phosphate	Carbohydrate
Nacetylglycine	0.924569	0.914354	0.999566	-0.129176	0.0340606	Non-significant	N-acetylglycine	Amino Acid
4hydroxybenzoate	0.925426	0.920584	0.999566	-0.119379	0.0336584	Non-significant	4-hydroxybenzoate	Xenobiotics
creatinephosphate	0.925426	1.00817	0.999566	0.011745	0.0336584	Non-significant	creatine phosphate	Amino Acid
DG220Behenicacid	0.925426	0.994109	0.999566	-0.00852423	0.0336584	Non-significant	DG22:0 (Behenic acid)	Complex Lipids
methyl4hydroxybenzoate	0.925426	1.0432	0.999566	0.0610206	0.0336584	Non-significant	methyl-4-hydroxybenzoate	Xenobiotics
scylloinositol	0.925426	1.10516	0.999566	0.14426	0.0336584	Non-significant	scyllo-inositol	Lipid
spermidine	0.925426	1.11927	0.999566	0.162553	0.0336584	Non-significant	spermidine	Amino Acid
TG183n6gLinolenicacid	0.925426	0.976327	0.999566	-0.0345637	0.0336584	Non-significant	TG18:3n6 (g-Linolenic acid)	Complex Lipids
TG202n6Eicosadienoicacid	0.925426	1.02183	0.999566	0.0311613	0.0336584	Non-significant	TG20:2n6 (Eicosadienoic acid)	Complex Lipids
DG240Lignocericacid	0.935319	0.923758	0.999566	-0.114413	0.02904	Non-significant	DG24:0 (Lignoceric acid)	Complex Lipids
PC221n9Erucicacid	0.945871	0.964252	0.999566	-0.0525186	0.0241683	Non-significant	PC22:1n9 (Erucic acid)	Complex Lipids
4methylcatecholsulfate	0.945939	0.783324	0.999566	-0.352319	0.0241367	Non-significant	4-methylcatechol sulfate	Xenobiotics
alanyltryptophan	0.945942	0.986094	0.999566	-0.020203	0.0241355	Non-significant	alanyltryptophan	Peptide
butyrylcarnitineC4	0.946031	1.10885	0.999566	0.149067	0.0240947	Non-significant	butyrylcarnitine (C4)	Lipid
sphingosine	0.946074	1.0175	0.999566	0.0250248	0.024075	Non-significant	sphingosine	Lipid
1linoleoylGPC182	0.946695	0.991938	0.999566	-0.0116778	0.0237897	Non-significant	1-linoleoyl-GPC (18:2)	Lipid
2arachidonoylglycerol	0.946695	0.982265	0.999566	-0.0258158	0.0237897	Non-significant	2-arachidonoyl glycerol	Lipid
2oleoylGPE181	0.946695	1.01912	0.999566	0.0273232	0.0237897	Non-significant	2-oleoyl-GPE* (18:1)*	Lipid
glutathioneoxidizedGSSG	0.946695	1.02601	0.999566	0.0370489	0.0237897	Non-significant	glutathione, oxidized (GSSG)	Amino Acid
glycerophosphoinositol	0.946695	1.0599	0.999566	0.0839302	0.0237897	Non-significant	glycerophosphoinositol*	Lipid
isovalerylcarnitineC5	0.946695	1.01544	0.999566	0.0221036	0.0237897	Non-significant	isovalerylcarnitine (C5)	Amino Acid
lidocaine	0.946695	1.02341	0.999566	0.0333815	0.0237897	Non-significant	lidocaine	Xenobiotics
maltotriose	0.946695	0.996583	0.999566	-0.00493809	0.0237897	Non-significant	maltotriose	Carbohydrate
PC182n6Linoleicacid	0.946695	0.995228	0.999566	-0.00690171	0.0237897	Non-significant	PC18:2n6 (Linoleic acid)	Complex Lipids
PE226n3Docosahexaenoicacid	0.946695	1.01281	0.999566	0.0183691	0.0237897	Non-significant	PE22:6n3 (Docosahexaenoic acid)	Complex Lipids
PS140Myristicacid	0.946695	1.00957	0.999566	0.0137451	0.0237897	Non-significant	PS14:0 (Myristic acid)	Complex Lipids
leucylalanine	0.956685	0.942635	0.999566	-0.0852287	0.0192313	Non-significant	leucylalanine	Peptide
LY203n6Dihomoglinoleicacid	0.956853	0.915462	0.999566	-0.127428	0.0191546	Non-significant	LY20:3n6 (Di-homo-g-linoleic acid)	Complex Lipids
1myristoylglycerol140	0.967629	1.03492	0.999566	0.0495167	0.0142913	Non-significant	1-myristoylglycerol (14:0)	Lipid
stearoyllinoleoylglycerophosphoethanolamine1	0.967633	1.06732	0.999566	0.0939982	0.0142893	Non-significant	stearoyl-linoleoyl-glycerophosphoethanolamine (1)*	Lipid
1arachidonylglycerol	0.968002	0.941436	0.999566	-0.0870645	0.0141236	Non-significant	1-arachidonylglycerol	Lipid
CE181n9Oleicacid	0.968002	1.02902	0.999566	0.0412727	0.0141236	Non-significant	CE18:1n9 (Oleic acid)	Complex Lipids
DG183n6gLinolenicacid	0.968002	0.917099	0.999566	-0.124851	0.0141236	Non-significant	DG18:3n6 (g-Linolenic acid)	Complex Lipids
phenylalanylglycine	0.968002	1.00081	0.999566	0.00116352	0.0141236	Non-significant	phenylalanylglycine	Peptide
stearoyllinoleoylglycerophosphocholine1	0.968002	1.0003	0.999566	0.000431279	0.0141236	Non-significant	stearoyl-linoleoyl-glycerophosphocholine (1)*	Lipid
tyrosylhistidine	0.968002	1.0667	0.999566	0.0931497	0.0141236	Non-significant	tyrosylhistidine	Peptide
glycylleucine	0.978418	1.02146	0.999566	0.0306298	0.00947567	Non-significant	glycylleucine	Peptide
prolylhydroxyproline	0.978419	1.11819	0.999566	0.161166	0.00947522	Non-significant	prolylhydroxyproline	Amino Acid
catecholsulfate	0.989206	0.92977	0.999566	-0.105054	0.00471309	Non-significant	catechol sulfate	Xenobiotics
FA204n3Eicosatetranoicacid	0.989207	1.26491	0.999566	0.339036	0.00471287	Non-significant	FA20:4n3 (Eicosatetranoic acid)	Lipid
aspartylaspartate	0.989208	0.99499	0.999566	-0.00724609	0.00471243	Non-significant	aspartylaspartate	Peptide
1methylhistamine	0.989332	1.00903	0.999566	0.0129722	0.0046581	Non-significant	1-methylhistamine	Amino Acid
creatinine	0.989332	0.954888	0.999566	-0.0665967	0.0046581	Non-significant	creatinine	Amino Acid
deoxycarnitine	0.989332	0.934121	0.999566	-0.0983183	0.0046581	Non-significant	deoxycarnitine	Lipid
DG160Palmiticacid	0.989332	0.985167	0.999566	-0.0215601	0.0046581	Non-significant	DG16:0 (Palmitic acid)	Complex Lipids
DG183n3aLinolenicacid	0.989332	1.00731	0.999566	0.0105015	0.0046581	Non-significant	DG18:3n3 (a-Linolenic acid)	Complex Lipids
FA150Pentadecanoicacid	0.989332	0.99683	0.999566	-0.00458068	0.0046581	Non-significant	FA15:0 (Pentadecanoic acid)	Lipid
LY181n9Oleicacid	0.989332	0.991562	0.999566	-0.0122244	0.0046581	Non-significant	LY18:1n9 (Oleic acid)	Complex Lipids
PC202n6Eicosadienoicacid	0.989332	1.06488	0.999566	0.0906964	0.0046581	Non-significant	PC20:2n6 (Eicosadienoic acid)	Complex Lipids
phenylpyruvate	0.989332	1.01309	0.999566	0.0187689	0.0046581	Non-significant	phenylpyruvate	Amino Acid
TG182n6Linoleicacid	0.989332	1.01058	0.999566	0.0151839	0.0046581	Non-significant	TG18:2n6 (Linoleic acid)	Complex Lipids
threonate	0.989332	0.978035	0.999566	-0.0320426	0.0046581	Non-significant	threonate	Cofactors and Vitamins
TotalSphingomyelin	0.989332	1.01368	0.999566	0.0196043	0.0046581	Non-significant	Total Sphingomyelin	Complex Lipids
transurocanate	0.989332	1.43354	0.999566	0.519582	0.0046581	Non-significant	trans-urocanate	Amino Acid
2docosahexaenoylglycerophosphoethanolamine	1	0.973975	1	-0.0380437	0	Non-significant	2-docosahexaenoylglycerophosphoethanolamine*	Lipid
2oleoylGPC181	1	0.71138	1	-0.491308	0	Non-significant	2-oleoyl-GPC* (18:1)*	Lipid
gammaglutamylglycine	1	1.04109	1	0.0580882	0	Non-significant	gamma-glutamylglycine	Peptide
LY222n6Docosadienoicacid	1	1.2643	1	0.338336	0	Non-significant	LY22:2n6 (Docosadienoic acid)	Complex Lipids
SM221Ndocosadecaenoylsphing4enine1phosphocholine	1	0.94537	1	-0.0810486	0	Non-significant	SM22:1 (N-(docosadecaenoyl)-sphing-4-enine-1-phosphocholine)	Complex Lipids
theophylline	1	0.967777	1	-0.0472534	0	Non-significant	theophylline	Xenobiotics
Note: The table includes Mann-Whitney P-values, fold changes (T2D vs. Control), Benjamini-Hochberg adjusted P-values (BH_adj_MW_p), log fold changes (logFC), log-transformed P-values (Log10Pvalue), and significance status for each metabolite.

## Sheet: Suppl Table S3
Supplementary Table S3: Adipose Tissue Metabolites Differentially Expressed across Subjects with and without T2D and Obesity
Metabolite	Wilcoxon_P_value	Fold_Change (Group2 vs. Group1)	Group1	Group2	BH_adj_Wilc_p	logFC	pvals	BIOCHEMICAL	SUPER_PATHWAY
metformin	6.38644e-05	4.40417	control_wo	diabetics_wo	0.000159661	2.13887	4.19474	metformin	Xenobiotics
metformin	6.38644e-05	4.40417	control_o	diabetics_wo	0.000159661	2.13887	4.19474	metformin	Xenobiotics
PEdm180Plasmalogenstearicacid	0.000182672	0.706987	diabetics_wo	diabetics_o	0.00109603	-0.500244	3.73833	PEdm18:0 (Plasmalogen stearic acid)	Complex Lipids
2aminoadipate	0.00058284	1.45969	control_wo	diabetics_o	0.00349704	0.545664	3.23445	2-aminoadipate	Amino Acid
metformin	0.000751179	7.40344	control_wo	diabetics_o	0.000938974	2.8882	3.12426	metformin	Xenobiotics
10undecenoate111n1	0.344704	1.43801	control_o	diabetics_o	1	0.524078	0.462553	10-undecenoate (11:1n1)	Lipid
PEdm180Plasmalogenstearicacid	0.000768539	1.40331	control_o	diabetics_wo	0.00230562	0.488835	3.11433	PEdm18:0 (Plasmalogen stearic acid)	Complex Lipids
alphaketoglutarate	0.00170625	2.14307	control_o	diabetics_wo	0.0102375	1.09968	2.76796	alpha-ketoglutarate	Energy
CE182n6Linoleicacid	0.00220222	0.717891	control_wo	diabetics_o	0.0132133	-0.478164	2.65714	CE18:2n6 (Linoleic acid)	Complex Lipids
adenosine	0.00282727	0.23885	control_wo	diabetics_wo	0.0169636	-2.06582	2.54863	adenosine	Nucleotide
12HETE	0.364166	1.86447	control_o	diabetics_o	0.909586	0.898767	0.438701	12-HETE	Lipid
PS161n7Palmitoleicacid	0.00282727	1.21576	control_wo	diabetics_o	0.0169636	0.281857	2.54863	PS16:1n7 (Palmitoleic acid)	Complex Lipids
CE222n6Docosadienoicacid	0.00356016	0.193241	diabetics_wo	diabetics_o	0.021361	-2.37152	2.44853	CE22:2n6 (Docosadienoic acid)	Complex Lipids
alphatocopherol	0.00361051	2.00838	control_wo	diabetics_wo	0.0216631	1.00603	2.44243	alpha-tocopherol	Cofactors and Vitamins
PE181n7Vaccenicacid	0.00361051	0.804327	control_o	diabetics_wo	0.0216631	-0.314147	2.44243	PE18:1n7 (Vaccenic acid)	Complex Lipids
TG203n6Dihomoglinoleicacid	0.00361051	1.49584	diabetics_wo	diabetics_o	0.0216631	0.58096	2.44243	TG20:3n6 (Di-homo-g-linoleic acid)	Complex Lipids
serylleucine	0.00443486	0.357447	control_wo	diabetics_wo	0.0266092	-1.4842	2.35312	serylleucine	Peptide
13HODE9HODE	0.73373	1.03524	control_o	diabetics_o	0.850107	0.0499702	0.134464	13-HODE + 9-HODE	Lipid
alphaketoglutarate	0.00579536	1.90531	control_wo	diabetics_wo	0.0145691	0.930025	2.23692	alpha-ketoglutarate	Energy
FA205n3Eicosapentaenoicacid	0.00579536	1.55346	control_o	diabetics_wo	0.0347722	0.635488	2.23692	FA20:5n3 (Eicosapentaenoic acid)	Lipid
gammatocopherol	0.00719692	2.31379	control_wo	diabetics_wo	0.0431815	1.21026	2.14285	gamma-tocopherol	Cofactors and Vitamins
CE222n6Docosadienoicacid	0.0072626	4.30184	control_wo	diabetics_wo	0.0217878	2.10495	2.13891	CE22:2n6 (Docosadienoic acid)	Complex Lipids
13methylmyristicacid	0.791337	0.924558	control_o	diabetics_o	0.909722	-0.113165	0.101639	13-methylmyristic acid	Lipid
glycerate	0.00728456	1.6255	control_o	diabetics_wo	0.0437073	0.700886	2.1376	glycerate	Carbohydrate
PC140Myristicacid	0.00728456	0.803659	control_o	diabetics_wo	0.0437073	-0.315344	2.1376	PC14:0 (Myristic acid)	Complex Lipids
PE160Palmiticacid	0.00728456	0.839278	control_o	diabetics_wo	0.0437073	-0.252779	2.1376	PE16:0 (Palmitic acid)	Complex Lipids
PS205n3Eicosapentaenoicacid	0.00728456	0.500713	control_wo	diabetics_o	0.0437073	-0.997945	2.1376	PS20:5n3 (Eicosapentaenoic acid)	Complex Lipids
TG204n3Eicosatetranoicacid	0.00728456	1.37303	diabetics_wo	diabetics_o	0.0273255	0.457366	2.1376	TG20:4n3 (Eicosatetranoic acid)	Complex Lipids
TG241n9Nervonicacid	0.00908243	0.344401	control_wo	diabetics_o	0.0544946	-1.53784	2.0418	TG24:1n9 (Nervonic acid)	Complex Lipids
adenine	0.0091085	0.46229	control_wo	diabetics_wo	0.054651	-1.11313	2.04055	adenine	Nucleotide
PEdm180Plasmalogenstearicacid	0.0091085	1.2348	control_wo	diabetics_wo	0.018217	0.304272	2.04055	PEdm18:0 (Plasmalogen stearic acid)	Complex Lipids
PS204n3Eicosatetranoicacid	0.0091085	0.38202	control_wo	diabetics_o	0.054651	-1.38828	2.04055	PS20:4n3 (Eicosatetranoic acid)	Complex Lipids
TG141n5Myristoleicacid	0.0091085	0.65154	control_o	diabetics_wo	0.054651	-0.618075	2.04055	TG14:1n5 (Myristoleic acid)	Complex Lipids
15anhydroglucitol15AG	0.909722	1.00972	control_o	diabetics_o	0.909722	0.0139558	0.0410914	1,5-anhydroglucitol (1,5-AG)	Carbohydrate
2myristoylglycerol140	0.011024	2.0652	control_wo	control_o	0.0399203	1.04628	1.95766	2-myristoylglycerol (14:0)	Lipid
15anhydroglucitol15AG	0.0113297	0.511988	control_wo	diabetics_wo	0.0679782	-0.965819	1.94578	1,5-anhydroglucitol (1,5-AG)	Carbohydrate
AMP	0.0113297	0.137137	control_wo	diabetics_wo	0.0679782	-2.86631	1.94578	AMP	Nucleotide
malate	0.0113297	1.27561	control_o	diabetics_wo	0.0679782	0.351182	1.94578	malate	Energy
oleamide	0.0113297	1.86764	control_o	diabetics_wo	0.0517724	0.901218	1.94578	oleamide	Lipid
PEdm160Plasmalogenpalmiticacid	0.0113297	1.20087	control_o	diabetics_wo	0.0679782	0.264081	1.94578	PEdm16:0 (Plasmalogen palmitic acid)	Complex Lipids
PS160Palmiticacid	0.0113297	1.2326	control_wo	control_o	0.0679782	0.301702	1.94578	PS16:0 (Palmitic acid)	Complex Lipids
uridine	0.0113297	1.49585	control_wo	diabetics_wo	0.0679782	0.580963	1.94578	uridine	Nucleotide
2myristoylglycerol140	0.0133068	2.07138	control_wo	diabetics_o	0.0399203	1.05059	1.87593	2-myristoylglycerol (14:0)	Lipid
serylleucine	0.0133068	3.77041	diabetics_wo	diabetics_o	0.0399203	1.91472	1.87593	serylleucine	Peptide
gluconate	0.0139833	2.81171	control_o	diabetics_wo	0.0345149	1.49145	1.85439	gluconate	Xenobiotics
1myristoylglycerophosphoethanolamine	0.0140193	0.513066	diabetics_wo	diabetics_o	0.0841157	-0.962784	1.85327	1-myristoylglycerophosphoethanolamine	Lipid
alphaketoglutarate	0.0140193	1.49715	control_wo	diabetics_o	0.0210289	0.582216	1.85327	alpha-ketoglutarate	Energy
CMP	0.0140193	0.525572	control_wo	diabetics_wo	0.0514962	-0.92804	1.85327	CMP	Nucleotide
leucine	0.0140193	1.14492	control_o	diabetics_wo	0.0841157	0.195245	1.85327	leucine	Amino Acid
TG181n7Vaccenicacid	0.0140193	1.16591	control_wo	control_o	0.0808538	0.221462	1.85327	TG18:1n7 (Vaccenic acid)	Complex Lipids
TG203n6Dihomoglinoleicacid	0.0140193	1.52135	control_wo	diabetics_o	0.0420578	0.605356	1.85327	TG20:3n6 (Di-homo-g-linoleic acid)	Complex Lipids
TG204n6Arachidonicacid	0.0140193	1.34822	control_wo	diabetics_o	0.0841157	0.431058	1.85327	TG20:4n6 (Arachidonic acid)	Complex Lipids
17methylstearate	0.850107	0.956837	control_o	diabetics_o	0.850107	-0.0636554	0.0705265	17-methylstearate	Lipid
adenosine	0.0172575	0.354757	control_o	diabetics_wo	0.0517724	-1.4951	1.76302	adenosine	Nucleotide
DG205n3Eicosapentaenoicacid	0.0172575	0.624457	control_wo	control_o	0.0772442	-0.679326	1.76302	DG20:5n3 (Eicosapentaenoic acid)	Complex Lipids
gluconate	0.0172575	2.23645	control_wo	diabetics_o	0.0345149	1.16121	1.76302	gluconate	Xenobiotics
glucose	0.0172575	1.40815	control_o	diabetics_wo	0.103545	0.4938	1.76302	glucose	Carbohydrate
LY226n3Docosahexaenoicacid	0.0172575	1.92841	control_wo	diabetics_wo	0.0634018	0.947413	1.76302	LY22:6n3 (Docosahexaenoic acid)	Complex Lipids
lysine	0.0172575	1.27955	control_o	diabetics_wo	0.103545	0.355637	1.76302	lysine	Amino Acid
1arachidonoylGPC204	0.10411	1.60816	control_o	diabetics_o	0.624659	0.685408	0.982508	1-arachidonoyl-GPC* (20:4)*	Lipid
oleamide	0.0172575	1.82121	control_wo	diabetics_wo	0.0517724	0.864897	1.76302	oleamide	Lipid
PS141n5Myristoleicacid	0.0172575	0.719781	diabetics_wo	diabetics_o	0.103545	-0.474371	1.76302	PS14:1n5 (Myristoleic acid)	Complex Lipids
1arachidonoylGPE204	0.185877	1.23324	control_o	diabetics_o	0.55763	0.302458	0.730775	1-arachidonoyl-GPE* (20:4)*	Lipid
SM140Ntetradecanoylsphing4enine1phosphocholine	0.0172575	0.603726	control_wo	control_o	0.0422679	-0.728034	1.76302	SM14:0 (N-(tetradecanoyl)-sphing-4-enine-1-phosphocholine)	Complex Lipids
SM200Neicosadecaenoylsphing4enine1phosphocholine	0.0172575	0.662855	control_o	diabetics_wo	0.103545	-0.593236	1.76302	SM20:0 (N-(eicosadecaenoyl)-sphing-4-enine-1-phosphocholine)	Complex Lipids
TG161n7Palmitoleicacid	0.0172575	0.702502	control_o	diabetics_wo	0.103545	-0.509426	1.76302	TG16:1n7 (Palmitoleic acid)	Complex Lipids
imidazolepropionate	0.0186161	3.29606	control_wo	control_o	0.0813762	1.72074	1.73011	imidazole propionate	Amino Acid
alphahydroxycaproate	0.0210855	0.557384	control_wo	diabetics_wo	0.126513	-0.843257	1.67602	alpha-hydroxycaproate	Lipid
FA141n5Myristoleicacid	0.0210855	0.634901	control_o	diabetics_wo	0.126513	-0.655397	1.67602	FA14:1n5 (Myristoleic acid)	Lipid
1arachidonoylGPI204	0.0154744	3.98038	control_o	diabetics_o	0.0928464	1.99291	1.81039	1-arachidonoyl-GPI* (20:4)*	Lipid
PS221n9Erucicacid	0.0210855	2.01102	diabetics_wo	diabetics_o	0.126513	1.00793	1.67602	PS22:1n9 (Erucic acid)	Complex Lipids
CE204n3Eicosatetranoicacid	0.0211339	0.839851	control_wo	control_o	0.126804	-0.251795	1.67502	CE20:4n3 (Eicosatetranoic acid)	Complex Lipids
cholesterol	0.0211339	1.2753	control_wo	diabetics_o	0.093627	0.350842	1.67502	cholesterol	Lipid
CMP	0.0211339	0.615285	control_wo	diabetics_o	0.0514962	-0.700674	1.67502	CMP	Nucleotide
DG204n6Arachidonicacid	0.0211339	1.09184	control_wo	diabetics_wo	0.126804	0.126766	1.67502	DG20:4n6 (Arachidonic acid)	Complex Lipids
DG240Lignocericacid	0.0211339	0.550394	diabetics_wo	diabetics_o	0.126804	-0.861463	1.67502	DG24:0 (Lignoceric acid)	Complex Lipids
LY226n3Docosahexaenoicacid	0.0211339	1.03404	control_o	diabetics_wo	0.0634018	0.0482897	1.67502	LY22:6n3 (Docosahexaenoic acid)	Complex Lipids
myristoleate141n5	0.0211339	2.86278	diabetics_wo	diabetics_o	0.126804	1.51742	1.67502	myristoleate (14:1n5)	Lipid
PC203n6Dihomoglinoleicacid	0.0211339	1.27077	control_wo	diabetics_o	0.0634018	0.345701	1.67502	PC20:3n6 (Di-homo-g-linoleic acid)	Complex Lipids
PE161n7Palmitoleicacid	0.0211339	0.74082	control_o	diabetics_wo	0.112906	-0.432806	1.67502	PE16:1n7 (Palmitoleic acid)	Complex Lipids
PS204n3Eicosatetranoicacid	0.0211339	0.557583	control_wo	control_o	0.0634018	-0.842741	1.67502	PS20:4n3 (Eicosatetranoic acid)	Complex Lipids
PSdm160Plasmalogenpalmiticacid	0.0211339	0.350668	control_wo	control_o	0.126804	-1.51182	1.67502	PSdm16:0 (Plasmalogen palmitic acid)	Complex Lipids
SM140Ntetradecanoylsphing4enine1phosphocholine	0.0211339	1.59587	control_o	diabetics_wo	0.0422679	0.674345	1.67502	SM14:0 (N-(tetradecanoyl)-sphing-4-enine-1-phosphocholine)	Complex Lipids
1arachidonylglycerol	0.909722	1.05615	control_o	diabetics_o	1	0.0788183	0.0410914	1-arachidonylglycerol	Lipid
TG200Arachidicacid	0.0211339	0.612941	control_wo	diabetics_o	0.0752706	-0.706179	1.67502	TG20:0 (Arachidic acid)	Complex Lipids
UDPglucose	0.0211339	0.750012	control_o	diabetics_wo	0.0772442	-0.415014	1.67502	UDP-glucose	Carbohydrate
histidylphenylalanine	0.0255258	3.71354	diabetics_wo	diabetics_o	0.153155	1.8928	1.59302	histidylphenylalanine	Peptide
vaccenate181n7	0.0256924	1.4195	control_wo	diabetics_o	0.154155	0.505383	1.59019	vaccenate (18:1n7)	Lipid
1palmitoylGPC160	0.0257481	1.53232	diabetics_wo	diabetics_o	0.154488	0.615721	1.58926	1-palmitoyl-GPC (16:0)	Lipid
CE221n9Erucicacid	0.0257481	2.04325	control_o	diabetics_wo	0.154488	1.03087	1.58926	CE22:1n9 (Erucic acid)	Complex Lipids
CMP	0.0257481	0.702901	control_o	diabetics_wo	0.0514962	-0.508606	1.58926	CMP	Nucleotide
cysteinesulfinicacid	0.0257481	1.47786	diabetics_wo	diabetics_o	0.154488	0.563514	1.58926	cysteine sulfinic acid	Amino Acid
1dihomolinolenylglycerolalphagamma	0.0756616	1.60325	control_o	diabetics_o	0.368987	0.681	1.12112	1-dihomo-linolenylglycerol (alpha, gamma)	Lipid
1docosahexaenoylglycerol	0.472676	1.20127	control_o	diabetics_o	0.813102	0.264564	0.325437	1-docosahexaenoylglycerol	Lipid
LY225n3Docosapentaenoicacid	0.0257481	1.93793	control_wo	diabetics_o	0.154488	0.954516	1.58926	LY22:5n3 (Docosapentaenoic acid)	Complex Lipids
methylglucopyranosidealphabeta	0.0257481	2.52409	diabetics_wo	diabetics_o	0.154488	1.33577	1.58926	methyl glucopyranoside (alpha + beta)	Xenobiotics
oleate181n9	0.0257481	1.35308	control_wo	diabetics_o	0.154488	0.436249	1.58926	oleate (18:1n9)	Lipid
PC225n6Osbondacid	0.0257481	0.442787	diabetics_wo	diabetics_o	0.093627	-1.17531	1.58926	PC22:5n6 (Osbond acid)	Complex Lipids
PE181n7Vaccenicacid	0.0257481	1.22845	diabetics_wo	diabetics_o	0.062418	0.296843	1.58926	PE18:1n7 (Vaccenic acid)	Complex Lipids
PS160Palmiticacid	0.0257481	0.81934	control_o	diabetics_wo	0.0772442	-0.287465	1.58926	PS16:0 (Palmitic acid)	Complex Lipids
tryptophylglycine	0.0257481	1.84541	control_o	diabetics_wo	0.135464	0.883945	1.58926	tryptophylglycine	Peptide
UDPglucose	0.0257481	0.715726	control_wo	diabetics_wo	0.0772442	-0.482521	1.58926	UDP-glucose	Carbohydrate
imidazolepropionate	0.0271254	8.23218	control_wo	diabetics_o	0.0813762	3.04127	1.56662	imidazole propionate	Amino Acid
serylleucine	0.0305764	0.406549	control_o	diabetics_wo	0.0611527	-1.2985	1.51461	serylleucine	Peptide
1stearoylplasmenylethanolamine	0.031209	1.52508	control_o	diabetics_wo	0.187254	0.608887	1.50572	1-stearoylplasmenylethanolamine*	Lipid
cholesterol	0.031209	1.2374	diabetics_wo	diabetics_o	0.093627	0.307315	1.50572	cholesterol	Lipid
FA183n3aLinolenicacid	0.031209	0.780696	control_wo	diabetics_o	0.093627	-0.357167	1.50572	FA18:3n3 (a-Linolenic acid)	Lipid
FA183n3aLinolenicacid	0.031209	0.734164	diabetics_wo	diabetics_o	0.093627	-0.445826	1.50572	FA18:3n3 (a-Linolenic acid)	Lipid
glucosamine6phosphate	0.031209	2.53373	diabetics_wo	diabetics_o	0.187254	1.34126	1.50572	glucosamine-6-phosphate	Carbohydrate
heme	0.031209	0.610085	control_o	diabetics_wo	0.187254	-0.712917	1.50572	heme	Cofactors and Vitamins
1docosahexaenoylglycerophosphoethanolamine	0.212294	1.39917	control_o	diabetics_o	0.723965	0.484572	0.673063	1-docosahexaenoylglycerophosphoethanolamine*	Lipid
1eicosapentaenoylglycerophosphoethanolamine	0.850051	1.09792	control_o	diabetics_o	0.96985	0.134773	0.070555	1-eicosapentaenoylglycerophosphoethanolamine*	Lipid
mannose	0.031209	1.81549	control_wo	diabetics_o	0.107805	0.860358	1.50572	mannose	Carbohydrate
palmitoylethanolamide	0.031209	0.856358	diabetics_wo	diabetics_o	0.187254	-0.223714	1.50572	palmitoyl ethanolamide	Lipid
PC225n6Osbondacid	0.031209	2.20122	control_o	diabetics_wo	0.093627	1.1383	1.50572	PC22:5n6 (Osbond acid)	Complex Lipids
PE181n7Vaccenicacid	0.031209	0.855364	control_wo	diabetics_wo	0.062418	-0.22539	1.50572	PE18:1n7 (Vaccenic acid)	Complex Lipids
PE182n6Linoleicacid	0.031209	0.887455	control_wo	diabetics_o	0.187254	-0.172254	1.50572	PE18:2n6 (Linoleic acid)	Complex Lipids
phosphoenolpyruvatePEP	0.031209	1.80467	control_o	diabetics_wo	0.187254	0.851737	1.50572	phosphoenolpyruvate (PEP)	Carbohydrate
TG200Arachidicacid	0.031209	0.642006	control_wo	control_o	0.0752706	-0.639342	1.50572	TG20:0 (Arachidic acid)	Complex Lipids
1linolenoylglycerol	0.677585	1.36161	control_o	diabetics_o	0.813102	0.445318	0.169036	1-linolenoylglycerol	Lipid
valine	0.031209	1.165	control_o	diabetics_wo	0.187254	0.220327	1.50572	valine	Amino Acid
gammatocopherol	0.0373482	1.65809	control_wo	diabetics_o	0.112044	0.729526	1.42773	gamma-tocopherol	Cofactors and Vitamins
1oleoylglycerol181	0.0376353	0.664722	control_wo	diabetics_wo	0.0752706	-0.589178	1.4244	1-oleoylglycerol (18:1)	Lipid
1oleoylglycerol181	0.0376353	0.684002	control_o	diabetics_wo	0.0752706	-0.547928	1.4244	1-oleoylglycerol (18:1)	Lipid
1oleoylglycerol181	0.0376353	2.23761	diabetics_wo	diabetics_o	0.0752706	1.16196	1.4244	1-oleoylglycerol (18:1)	Lipid
2linoleoylGPC182	0.0376353	0.683476	control_wo	diabetics_o	0.225812	-0.549038	1.4244	2-linoleoyl-GPC* (18:2)*	Lipid
FA222n6Docosadienoicacid	0.0376353	1.59279	control_wo	diabetics_wo	0.225812	0.671556	1.4244	FA22:2n6 (Docosadienoic acid)	Lipid
glutamate	0.0376353	1.21515	diabetics_wo	diabetics_o	0.225812	0.281131	1.4244	glutamate	Amino Acid
LY181n7Vaccenicacid	0.0376353	0.732448	control_wo	diabetics_wo	0.225812	-0.449201	1.4244	LY18:1n7 (Vaccenic acid)	Complex Lipids
mannose	0.0376353	1.58545	control_wo	diabetics_wo	0.107805	0.664888	1.4244	mannose	Carbohydrate
methionine	0.0376353	1.20654	control_o	diabetics_wo	0.225812	0.270874	1.4244	methionine	Amino Acid
oleamide	0.0376353	0.608258	diabetics_wo	diabetics_o	0.0752706	-0.717244	1.4244	oleamide	Lipid
PE161n7Palmitoleicacid	0.0376353	1.25286	diabetics_wo	diabetics_o	0.112906	0.325224	1.4244	PE16:1n7 (Palmitoleic acid)	Complex Lipids
PE225n6Osbondacid	0.0376353	0.627164	control_o	diabetics_wo	0.225812	-0.673084	1.4244	PE22:5n6 (Osbond acid)	Complex Lipids
serine	0.0376353	1.23586	control_o	diabetics_wo	0.161708	0.30551	1.4244	serine	Amino Acid
TG181n7Vaccenicacid	0.0376353	1.16359	diabetics_wo	diabetics_o	0.0808538	0.218581	1.4244	TG18:1n7 (Vaccenic acid)	Complex Lipids
TG200Arachidicacid	0.0376353	0.724662	diabetics_wo	diabetics_o	0.0752706	-0.464621	1.4244	TG20:0 (Arachidic acid)	Complex Lipids
TG204n6Arachidonicacid	0.0376353	1.22364	diabetics_wo	diabetics_o	0.112906	0.291175	1.4244	TG20:4n6 (Arachidonic acid)	Complex Lipids
TG224n6Adrenicacid	0.0376353	1.29674	control_wo	diabetics_o	0.177946	0.374893	1.4244	TG22:4n6 (Adrenic acid)	Complex Lipids
tryptophan	0.0376353	1.24027	control_o	diabetics_wo	0.225812	0.310655	1.4244	tryptophan	Amino Acid
PE240Lignocericacid	0.0386019	0.119153	control_o	diabetics_wo	0.231611	-3.06911	1.41339	PE24:0 (Lignoceric acid)	Complex Lipids
1methyladenosine	0.040489	2.08513	diabetics_wo	diabetics_o	0.242934	1.06014	1.39266	1-methyladenosine	Nucleotide
1linoleoylglycerol182	0.73373	1.14405	control_o	diabetics_o	0.850107	0.194154	0.134464	1-linoleoylglycerol (18:2)	Lipid
PE184n3Stearidonicacid	0.0443481	0.436265	control_o	diabetics_wo	0.133044	-1.19672	1.35312	PE18:4n3 (Stearidonic acid)	Complex Lipids
1linoleoylGPC182	0.212294	1.29773	control_o	diabetics_o	0.424588	0.375995	0.673063	1-linoleoyl-GPC (18:2)	Lipid
1oleoylGPC181	0.0451546	1.89026	diabetics_wo	diabetics_o	0.192066	0.918586	1.3453	1-oleoyl-GPC (18:1)	Lipid
1linoleoylGPE182	0.909722	1.0794	control_o	diabetics_o	0.909722	0.110235	0.0410914	1-linoleoyl-GPE (18:2)*	Lipid
CE205n3Eicosapentaenoicacid	0.0451546	0.607027	control_wo	control_o	0.242449	-0.720168	1.3453	CE20:5n3 (Eicosapentaenoic acid)	Complex Lipids
CE225n6Osbondacid	0.0451546	0.474318	control_wo	diabetics_o	0.242449	-1.07607	1.3453	CE22:5n6 (Osbond acid)	Complex Lipids
cysteineglutathionedisulfide	0.0451546	1.50922	diabetics_wo	diabetics_o	0.270927	0.593802	1.3453	cysteine-glutathione disulfide	Amino Acid
dehydroisoandrosteronesulfateDHEAS	0.0451546	1.89366	control_o	diabetics_wo	0.270927	0.921174	1.3453	dehydroisoandrosterone sulfate (DHEA-S)	Lipid
FA203n9Meadacid	0.0451546	1.59938	control_o	diabetics_wo	0.270927	0.677512	1.3453	FA20:3n9 (Mead acid)	Lipid
histidylleucine	0.0451546	1.84085	diabetics_wo	diabetics_o	0.192066	0.880371	1.3453	histidylleucine	Peptide
hydroxyproline	0.0451546	1.96304	control_wo	diabetics_o	0.135464	0.973086	1.3453	hydroxyproline	Amino Acid
LY150Pentadecanoicacid	0.0451546	0.798235	control_wo	control_o	0.270927	-0.325115	1.3453	LY15:0 (Pentadecanoic acid)	Complex Lipids
oleicethanolamide	0.0451546	1.55471	control_wo	diabetics_wo	0.161708	0.636648	1.3453	oleic ethanolamide	Lipid
PE140Myristicacid	0.0451546	1.18508	diabetics_wo	diabetics_o	0.270927	0.244983	1.3453	PE14:0 (Myristic acid)	Complex Lipids
PE204n3Eicosatetranoicacid	0.0451546	0.62466	control_o	diabetics_wo	0.151323	-0.678857	1.3453	PE20:4n3 (Eicosatetranoic acid)	Complex Lipids
stachydrine	0.0451546	3.53242	control_wo	diabetics_o	0.161708	1.82066	1.3453	stachydrine	Xenobiotics
TG181n7Vaccenicacid	0.0451546	0.878196	control_o	diabetics_wo	0.0808538	-0.187385	1.3453	TG18:1n7 (Vaccenic acid)	Complex Lipids
TotalCholesterylEster	0.0451546	0.449705	control_wo	diabetics_wo	0.270927	-1.15295	1.3453	Total Cholesteryl Ester	Complex Lipids
TotalFreeFattyAcids	0.0451546	0.684884	control_o	diabetics_wo	0.270927	-0.546068	1.3453	Total Free Fatty Acids	Lipid
tryptophylglycine	0.0451546	0.681674	diabetics_wo	diabetics_o	0.135464	-0.552847	1.3453	tryptophylglycine	Peptide
FA225n6Osbondacid	0.0485131	3.7684	control_o	diabetics_wo	0.291079	1.91395	1.31414	FA22:5n6 (Osbond acid)	Lipid
Nacetylglucosamine6phosphate	0.0492808	1.71141	control_wo	diabetics_wo	0.295685	0.775188	1.30732	N-acetylglucosamine 6-phosphate	Carbohydrate
LYdm160Plasmalogenpalmiticacid	0.0535419	1.55927	control_o	diabetics_wo	0.280632	0.640875	1.27131	LYdm16:0 (Plasmalogen palmitic acid)	Complex Lipids
2eicosapentaenoylglycerophosphoethanolamine	0.0539026	0.675472	diabetics_wo	diabetics_o	0.323415	-0.566032	1.26839	2-eicosapentaenoylglycerophosphoethanolamine*	Lipid
2linoleoylGPE182	0.0539026	0.567628	diabetics_wo	diabetics_o	0.323415	-0.816983	1.26839	2-linoleoyl-GPE* (18:2)*	Lipid
adenine	0.0539026	0.51364	control_o	diabetics_wo	0.161708	-0.96117	1.26839	adenine	Nucleotide
adenosine	0.0539026	0.553051	control_wo	diabetics_o	0.107805	-0.854516	1.26839	adenosine	Nucleotide
CE150Pentadecanoicacid	0.0539026	1.22472	control_wo	diabetics_wo	0.323415	0.292447	1.26839	CE15:0 (Pentadecanoic acid)	Complex Lipids
CE182n6Linoleicacid	0.0539026	0.854671	control_wo	diabetics_wo	0.161708	-0.226559	1.26839	CE18:2n6 (Linoleic acid)	Complex Lipids
1methyladenosine	0.289737	1.36073	control_o	diabetics_o	0.682096	0.444381	0.537996	1-methyladenosine	Nucleotide
DG140Myristicacid	0.0539026	0.833681	control_wo	diabetics_o	0.323415	-0.262432	1.26839	DG14:0 (Myristic acid)	Complex Lipids
DG141n5Myristoleicacid	0.0539026	0.665227	control_wo	diabetics_wo	0.226985	-0.588082	1.26839	DG14:1n5 (Myristoleic acid)	Complex Lipids
1methylhistamine	0.344704	0.898532	control_o	diabetics_o	0.57701	-0.154358	0.462553	1-methylhistamine	Amino Acid
DG205n3Eicosapentaenoicacid	0.0539026	1.34613	control_o	diabetics_wo	0.107805	0.428821	1.26839	DG20:5n3 (Eicosapentaenoic acid)	Complex Lipids
DG225n3Docosapentaenoicacid	0.0539026	1.34636	control_wo	diabetics_o	0.226985	0.429066	1.26839	DG22:5n3 (Docosapentaenoic acid)	Complex Lipids
FA181n7Vaccenicacid	0.0539026	0.89808	control_o	diabetics_wo	0.177946	-0.155084	1.26839	FA18:1n7 (Vaccenic acid)	Lipid
1methylimidazoleacetate	0.762282	1.18243	control_o	diabetics_o	0.850107	0.241753	0.117884	1-methylimidazoleacetate	Amino Acid
glutathioneoxidizedGSSG	0.0539026	1.62446	diabetics_wo	diabetics_o	0.323415	0.699959	1.26839	glutathione, oxidized (GSSG)	Amino Acid
glycerophosphoethanolamine	0.0539026	0.832896	control_wo	diabetics_wo	0.323415	-0.263792	1.26839	glycerophosphoethanolamine	Lipid
mannose	0.0539026	1.42467	control_o	diabetics_wo	0.107805	0.510628	1.26839	mannose	Carbohydrate
methylglucopyranosidealphabeta	0.0539026	0.498833	control_wo	diabetics_wo	0.161708	-1.00337	1.26839	methyl glucopyranoside (alpha + beta)	Xenobiotics
1myristoylglycerol140	0.520523	1.11821	control_o	diabetics_o	0.623176	0.161189	0.28356	1-myristoylglycerol (14:0)	Lipid
1myristoylglycerophosphoethanolamine	0.241322	0.611513	control_o	diabetics_o	0.361982	-0.709544	0.617404	1-myristoylglycerophosphoethanolamine	Lipid
Nacetylserine	0.0539026	1.34054	control_o	diabetics_wo	0.323415	0.422817	1.26839	N-acetylserine	Amino Acid
oleicethanolamide	0.0539026	1.4501	control_wo	control_o	0.161708	0.536153	1.26839	oleic ethanolamide	Lipid
PC161n7Palmitoleicacid	0.0539026	0.742808	control_o	diabetics_wo	0.323415	-0.428938	1.26839	PC16:1n7 (Palmitoleic acid)	Complex Lipids
1oleoylglycerol181	0.909722	1.53053	control_o	diabetics_o	0.96985	0.614028	0.0410914	1-oleoylglycerol (18:1)	Lipid
1oleoylGPC181	0.273036	1.43324	control_o	diabetics_o	0.409555	0.519283	0.56378	1-oleoyl-GPC (18:1)	Lipid
TG180Stearicacid	0.0539026	0.709517	diabetics_wo	diabetics_o	0.242449	-0.495091	1.26839	TG18:0 (Stearic acid)	Complex Lipids
TG181n7Vaccenicacid	0.0539026	1.1914	control_wo	diabetics_o	0.0808538	0.252659	1.26839	TG18:1n7 (Vaccenic acid)	Complex Lipids
TG200Arachidicacid	0.0539026	1.31748	control_o	diabetics_wo	0.0808538	0.397783	1.26839	TG20:0 (Arachidic acid)	Complex Lipids
1oleoylGPE181	0.791337	0.958851	control_o	diabetics_o	0.850107	-0.0606209	0.101639	1-oleoyl-GPE (18:1)	Lipid
1oleoylplasmenylethanolamine	0.57075	1.24128	control_o	diabetics_o	0.82053	0.311829	0.243554	1-oleoylplasmenylethanolamine*	Lipid
stearoyllinoleoylglycerophosphoethanolamine2	0.0636223	0.518817	control_o	diabetics_wo	0.381734	-0.946702	1.19639	stearoyl-linoleoyl-glycerophosphoethanolamine (2)*	Lipid
1linolenoylglycerol	0.0640221	1.0229	control_wo	diabetics_o	0.384133	0.0326608	1.19367	1-linolenoylglycerol	Lipid
1oleoylGPC181	0.0640221	0.629978	control_wo	diabetics_wo	0.192066	-0.666627	1.19367	1-oleoyl-GPC (18:1)	Lipid
2aminoadipate	0.0640221	1.30501	control_wo	control_o	0.13346	0.384059	1.19367	2-aminoadipate	Amino Acid
CE160Palmiticacid	0.0640221	1.04098	control_wo	diabetics_wo	0.266919	0.0579401	1.19367	CE16:0 (Palmitic acid)	Complex Lipids
1palmitoylglycerol160	0.96985	1.03935	control_o	diabetics_o	0.96985	0.0556775	0.0132954	1-palmitoylglycerol (16:0)	Lipid
CE203n9Meadacid	0.0640221	1.71902	control_wo	diabetics_wo	0.384133	0.781587	1.19367	CE20:3n9 (Mead acid)	Complex Lipids
DG201n9Eicosaenoicacid	0.0640221	0.608219	control_wo	control_o	0.177946	-0.717336	1.19367	DG20:1n9 (Eicosaenoic acid)	Complex Lipids
DG204n6Arachidonicacid	0.0640221	1.19561	control_o	diabetics_wo	0.192066	0.257747	1.19367	DG20:4n6 (Arachidonic acid)	Complex Lipids
FA220Behenicacid	0.0640221	1.43183	control_o	diabetics_wo	0.311939	0.517864	1.19367	FA22:0 (Behenic acid)	Lipid
1palmitoylGPC160	0.384673	1.23875	control_o	diabetics_o	0.567211	0.308885	0.414908	1-palmitoyl-GPC (16:0)	Lipid
1palmitoylGPE160	0.623176	1.27036	control_o	diabetics_o	0.880476	0.345239	0.205389	1-palmitoyl-GPE (16:0)	Lipid
1palmitoylplasmenylethanolamine	0.185877	1.27425	control_o	diabetics_o	0.769346	0.349643	0.730775	1-palmitoylplasmenylethanolamine*	Lipid
histidylleucine	0.0640221	0.578192	control_wo	diabetics_wo	0.192066	-0.79038	1.19367	histidylleucine	Peptide
kynurenine	0.0640221	1.53568	diabetics_wo	diabetics_o	0.384133	0.618876	1.19367	kynurenine	Amino Acid
LY140Myristicacid	0.0640221	1.1747	diabetics_wo	diabetics_o	0.192066	0.232287	1.19367	LY14:0 (Myristic acid)	Complex Lipids
LY203n6Dihomoglinoleicacid	0.0640221	0.524809	control_wo	control_o	0.384133	-0.930135	1.19367	LY20:3n6 (Di-homo-g-linoleic acid)	Complex Lipids
LY225n3Docosapentaenoicacid	0.0640221	2.01587	control_wo	diabetics_wo	0.177946	1.0114	1.19367	LY22:5n3 (Docosapentaenoic acid)	Complex Lipids
LY226n3Docosahexaenoicacid	0.0640221	1.7768	control_wo	diabetics_o	0.113492	0.829284	1.19367	LY22:6n3 (Docosahexaenoic acid)	Complex Lipids
1pentadecanoylglycerol1monopentadecanoin	0.42561	0.746311	control_o	diabetics_o	0.930804	-0.42215	0.370988	1-pentadecanoylglycerol (1-monopentadecanoin)	Lipid
palmitoyloleoylglycerophosphoglycerol1	0.0640221	0.609516	control_o	diabetics_wo	0.226655	-0.714263	1.19367	palmitoyl-oleoyl-glycerophosphoglycerol (1)*	Lipid
PC140Myristicacid	0.0640221	1.19418	control_wo	control_o	0.192066	0.256024	1.19367	PC14:0 (Myristic acid)	Complex Lipids
PC200Arachidicacid	0.0640221	0.654963	control_wo	control_o	0.384133	-0.610515	1.19367	PC20:0 (Arachidic acid)	Complex Lipids
PC224n6Adrenicacid	0.0640221	2.11041	control_o	diabetics_wo	0.31233	1.07752	1.19367	PC22:4n6 (Adrenic acid)	Complex Lipids
PE161n7Palmitoleicacid	0.0640221	0.789081	control_wo	diabetics_wo	0.128044	-0.341754	1.19367	PE16:1n7 (Palmitoleic acid)	Complex Lipids
PE204n3Eicosatetranoicacid	0.0640221	1.15537	diabetics_wo	diabetics_o	0.151323	0.208356	1.19367	PE20:4n3 (Eicosatetranoic acid)	Complex Lipids
PE204n6Arachidonicacid	0.0640221	1.12094	control_wo	diabetics_o	0.226985	0.164713	1.19367	PE20:4n6 (Arachidonic acid)	Complex Lipids
prolylhydroxyproline	0.0640221	2.22307	diabetics_wo	diabetics_o	0.384133	1.15256	1.19367	prolylhydroxyproline	Amino Acid
PS240Lignocericacid	0.0640221	0.464147	diabetics_wo	diabetics_o	0.273829	-1.10735	1.19367	PS24:0 (Lignoceric acid)	Complex Lipids
1stearoylglycerophosphoserine	0.212294	1.94815	control_o	diabetics_o	0.636882	0.962101	0.673063	1-stearoylglycerophosphoserine*	Lipid
succinate	0.0640221	1.26684	control_wo	diabetics_o	0.266919	0.341229	1.19367	succinate	Energy
TG161n7Palmitoleicacid	0.0640221	1.45201	diabetics_wo	diabetics_o	0.177946	0.538051	1.19367	TG16:1n7 (Palmitoleic acid)	Complex Lipids
TG183n6gLinolenicacid	0.0640221	1.28884	diabetics_wo	diabetics_o	0.226985	0.366072	1.19367	TG18:3n6 (g-Linolenic acid)	Complex Lipids
TotalDiacylglycerol	0.0640221	0.754205	control_wo	diabetics_wo	0.177946	-0.406971	1.19367	Total Diacylglycerol	Complex Lipids
TotalDiacylglycerol	0.0640221	0.791749	control_o	diabetics_wo	0.177946	-0.336884	1.19367	Total Diacylglycerol	Complex Lipids
UDPglucose	0.0640221	1.30909	diabetics_wo	diabetics_o	0.128044	0.388561	1.19367	UDP-glucose	Carbohydrate
tyrosylglutamate	0.0695154	1.49341	control_o	diabetics_wo	0.208546	0.578606	1.15792	tyrosylglutamate	Peptide
uracil	0.0695375	1.66331	control_wo	diabetics_wo	0.417225	0.734055	1.15778	uracil	Nucleotide
valylalanine	0.0695375	3.0697	diabetics_wo	diabetics_o	0.417225	1.6181	1.15778	valylalanine	Peptide
alphahydroxycaproate	0.0752217	1.53532	diabetics_wo	diabetics_o	0.225665	0.618539	1.12366	alpha-hydroxycaproate	Lipid
DG222Docosadienoicacid	0.0752217	1.50559	control_wo	diabetics_wo	0.45133	0.590325	1.12366	DG22:2 (Docosadienoic acid)	Complex Lipids
PC203n9Meadacid	0.0752217	0.713706	diabetics_wo	diabetics_o	0.45133	-0.486598	1.12366	PC20:3n9 (Mead acid)	Complex Lipids
1stearoylGPC180	0.520523	0.981295	control_o	diabetics_o	0.624627	-0.0272411	0.28356	1-stearoyl-GPC (18:0)	Lipid
1stearoylGPE180	0.472676	1.24368	control_o	diabetics_o	0.709013	0.314613	0.325437	1-stearoyl-GPE (18:0)	Lipid
palmitoyloleoylglycerophosphoglycerol1	0.0755516	1.56478	control_wo	control_o	0.226655	0.645956	1.12176	palmitoyl-oleoyl-glycerophosphoglycerol (1)*	Lipid
1stearoylGPI180	0.161972	1.8051	control_o	diabetics_o	0.485917	0.852079	0.790559	1-stearoyl-GPI (18:0)	Lipid
1stearoylGPC180	0.0756616	0.433954	control_o	diabetics_wo	0.453969	-1.20438	1.12112	1-stearoyl-GPC (18:0)	Lipid
2linoleoylglycerol2monolinolein	0.0756616	0.675281	diabetics_wo	diabetics_o	0.266919	-0.56644	1.12112	2-linoleoylglycerol (2-monolinolein)	Lipid
2linoleoylGPC182	0.0756616	0.695569	diabetics_wo	diabetics_o	0.226985	-0.523735	1.12112	2-linoleoyl-GPC* (18:2)*	Lipid
1stearoylplasmenylethanolamine	0.344523	1.38546	control_o	diabetics_o	1	0.470361	0.462782	1-stearoylplasmenylethanolamine*	Lipid
3hydroxydecanoate	0.0756616	1.17978	control_wo	diabetics_o	0.424588	0.23852	1.12112	3-hydroxydecanoate	Lipid
3phosphoglycerate	0.0756616	1.67822	control_o	diabetics_wo	0.453969	0.746936	1.12112	3-phosphoglycerate	Carbohydrate
5dodecenoate121n7	0.0756616	0.79817	control_o	diabetics_wo	0.20822	-0.325232	1.12112	5-dodecenoate (12:1n7)	Lipid
5dodecenoate121n7	0.0756616	1.35341	diabetics_wo	diabetics_o	0.20822	0.436596	1.12112	5-dodecenoate (12:1n7)	Lipid
alphatocopherol	0.0756616	1.62632	control_wo	diabetics_o	0.223052	0.701614	1.12112	alpha-tocopherol	Cofactors and Vitamins
AMP	0.0756616	0.34685	control_o	diabetics_wo	0.226985	-1.52762	1.12112	AMP	Nucleotide
aspartylaspartate	0.0756616	1.42485	diabetics_wo	diabetics_o	0.424588	0.510808	1.12112	aspartylaspartate	Peptide
23dihydroxyisovalerate	0.850107	1.03109	control_o	diabetics_o	1	0.0441724	0.0705265	2,3-dihydroxyisovalerate	Xenobiotics
cytidine5monophosphoNacetylneuraminicacid	0.0756616	1.62836	diabetics_wo	diabetics_o	0.453969	0.703416	1.12112	cytidine 5'-monophospho-N-acetylneuraminic acid	Carbohydrate
DG141n5Myristoleicacid	0.0756616	0.810611	control_o	diabetics_wo	0.226985	-0.302919	1.12112	DG14:1n5 (Myristoleic acid)	Complex Lipids
2aminoadipate	0.384673	1.11853	control_o	diabetics_o	0.461608	0.161605	0.414908	2-aminoadipate	Amino Acid
DG225n3Docosapentaenoicacid	0.0756616	1.45968	control_wo	diabetics_wo	0.226985	0.545651	1.12112	DG22:5n3 (Docosapentaenoic acid)	Complex Lipids
fumarate	0.0756616	1.23181	control_o	diabetics_wo	0.226985	0.300784	1.12112	fumarate	Energy
glutamate	0.0756616	1.21378	control_wo	diabetics_o	0.226985	0.279505	1.12112	glutamate	Amino Acid
glycerate	0.0756616	1.38812	control_wo	diabetics_wo	0.226985	0.473134	1.12112	glycerate	Carbohydrate
2AMP	0.519895	0.910233	control_o	diabetics_o	0.812965	-0.135692	0.284085	2'-AMP	Nucleotide
2arachidonoylglycerol	0.344704	0.823214	control_o	diabetics_o	0.641033	-0.28066	0.462553	2-arachidonoyl glycerol	Lipid
oleate181n9	0.0756616	1.22626	diabetics_wo	diabetics_o	0.226985	0.294265	1.12112	oleate (18:1n9)	Lipid
ophthalmate	0.0756616	0.708387	control_o	diabetics_wo	0.453969	-0.49739	1.12112	ophthalmate	Amino Acid
PC181n7Vaccenicacid	0.0756616	1.15754	control_wo	control_o	0.363674	0.211058	1.12112	PC18:1n7 (Vaccenic acid)	Complex Lipids
PE181n9Oleicacid	0.0756616	0.889889	control_o	diabetics_wo	0.453969	-0.168303	1.12112	PE18:1n9 (Oleic acid)	Complex Lipids
2arachidonoylGPC204	0.909722	0.974206	control_o	diabetics_o	0.909722	-0.0377011	0.0410914	2-arachidonoyl-GPC* (20:4)*	Lipid
PE204n6Arachidonicacid	0.0756616	1.12798	control_wo	diabetics_wo	0.226985	0.173741	1.12112	PE20:4n6 (Arachidonic acid)	Complex Lipids
2arachidonoylGPE204	0.427355	0.998246	control_o	diabetics_o	0.934764	-0.00253233	0.369211	2-arachidonoyl-GPE* (20:4)*	Lipid
PS204n3Eicosatetranoicacid	0.0756616	0.239181	diabetics_wo	diabetics_o	0.151323	-2.06383	1.12112	PS20:4n3 (Eicosatetranoic acid)	Complex Lipids
PSdm181n9Plasmalogenoleicacid	0.0756616	0.610142	control_wo	control_o	0.453969	-0.712784	1.12112	PSdm18:1n9 (Plasmalogen oleic acid)	Complex Lipids
succinylcarnitineC4	0.0756616	2.4946	diabetics_wo	diabetics_o	0.453969	1.31881	1.12112	succinylcarnitine (C4)	Energy
TG183n3aLinolenicacid	0.0756616	0.807961	diabetics_wo	diabetics_o	0.421395	-0.307643	1.12112	TG18:3n3 (a-Linolenic acid)	Complex Lipids
TG183n6gLinolenicacid	0.0756616	0.813671	control_wo	diabetics_wo	0.226985	-0.297483	1.12112	TG18:3n6 (g-Linolenic acid)	Complex Lipids
2docosahexaenoylglycerophosphoethanolamine	0.677126	0.806404	control_o	diabetics_o	0.791337	-0.310426	0.16933	2-docosahexaenoylglycerophosphoethanolamine*	Lipid
methylglucopyranosidealphabeta	0.0819837	0.441069	control_o	diabetics_wo	0.163967	-1.18092	1.08627	methyl glucopyranoside (alpha + beta)	Xenobiotics
1arachidonoylGPI204	0.0883936	1.62355	control_o	diabetics_wo	0.265181	0.699148	1.05358	1-arachidonoyl-GPI* (20:4)*	Lipid
glycylserine	0.0884926	1.52759	control_o	diabetics_wo	0.346911	0.611261	1.05309	glycylserine	Peptide
2eicosapentaenoylglycerophosphoethanolamine	0.121225	0.701552	control_o	diabetics_o	0.363674	-0.511378	0.91641	2-eicosapentaenoylglycerophosphoethanolamine*	Lipid
PE241n9Nervonicacid	0.0884926	1.59492	control_wo	diabetics_o	0.530955	0.673484	1.05309	PE24:1n9 (Nervonic acid)	Complex Lipids
inositol1phosphateI1P	0.0888529	0.763867	control_wo	diabetics_wo	0.533117	-0.388607	1.05133	inositol 1-phosphate (I1P)	Lipid
PS141n5Myristoleicacid	0.0888529	1.40167	control_o	diabetics_wo	0.266559	0.487149	1.05133	PS14:1n5 (Myristoleic acid)	Complex Lipids
PS221n9Erucicacid	0.0888529	1.63222	control_wo	diabetics_o	0.20822	0.706832	1.05133	PS22:1n9 (Erucic acid)	Complex Lipids
vaccenate181n7	0.0888529	1.21281	control_wo	diabetics_wo	0.266559	0.278356	1.05133	vaccenate (18:1n7)	Lipid
1palmitoylGPE160	0.088973	1.51327	diabetics_wo	diabetics_o	0.533838	0.597667	1.05074	1-palmitoyl-GPE (16:0)	Lipid
1stearoylGPI180	0.088973	1.95487	diabetics_wo	diabetics_o	0.485917	0.967076	1.05074	1-stearoyl-GPI (18:0)	Lipid
2aminoadipate	0.088973	1.31511	control_wo	diabetics_wo	0.13346	0.395188	1.05074	2-aminoadipate	Amino Acid
2aminoadipate	0.088973	1.10994	diabetics_wo	diabetics_o	0.13346	0.150476	1.05074	2-aminoadipate	Amino Acid
2hydroxypalmitate	0.088973	1.16455	control_wo	diabetics_wo	0.533838	0.219776	1.05074	2-hydroxypalmitate	Lipid
2linoleoylglycerol2monolinolein	0.088973	0.687754	control_wo	diabetics_o	0.266919	-0.540035	1.05074	2-linoleoylglycerol (2-monolinolein)	Lipid
acetylphosphate	0.088973	1.24424	diabetics_wo	diabetics_o	0.533838	0.315265	1.05074	acetylphosphate	Energy
2hydroxypalmitate	0.850107	1.1751	control_o	diabetics_o	0.850107	0.232781	0.0705265	2-hydroxypalmitate	Lipid
aspartateglutamate	0.088973	0.728168	control_wo	control_o	0.31233	-0.457656	1.05074	aspartate-glutamate	Peptide
carnitine	0.088973	0.784404	control_wo	diabetics_wo	0.533838	-0.350331	1.05074	carnitine	Lipid
CE160Palmiticacid	0.088973	1.05453	control_wo	control_o	0.266919	0.0766066	1.05074	CE16:0 (Palmitic acid)	Complex Lipids
CE180Stearicacid	0.088973	1.26022	control_wo	diabetics_wo	0.421395	0.333673	1.05074	CE18:0 (Stearic acid)	Complex Lipids
2hydroxystearate	0.850107	1.09079	control_o	diabetics_o	0.850107	0.125369	0.0705265	2-hydroxystearate	Lipid
CE221n9Erucicacid	0.088973	1.02997	diabetics_wo	diabetics_o	0.266919	0.0426055	1.05074	CE22:1n9 (Erucic acid)	Complex Lipids
2linoleoylglycerol2monolinolein	0.185877	0.776766	control_o	diabetics_o	0.371753	-0.364447	0.730775	2-linoleoylglycerol (2-monolinolein)	Lipid
DG201n9Eicosaenoicacid	0.088973	1.54194	control_o	diabetics_wo	0.177946	0.624749	1.05074	DG20:1n9 (Eicosaenoic acid)	Complex Lipids
DG203n9Meadacid	0.088973	2.4453	control_o	diabetics_wo	0.266919	1.29001	1.05074	DG20:3n9 (Mead acid)	Complex Lipids
DG203n9Meadacid	0.088973	0.459177	diabetics_wo	diabetics_o	0.266919	-1.12288	1.05074	DG20:3n9 (Mead acid)	Complex Lipids
DG240Lignocericacid	0.088973	0.672207	control_wo	diabetics_o	0.266919	-0.573023	1.05074	DG24:0 (Lignoceric acid)	Complex Lipids
FA181n7Vaccenicacid	0.088973	1.10618	control_wo	control_o	0.177946	0.14558	1.05074	FA18:1n7 (Vaccenic acid)	Lipid
FA181n7Vaccenicacid	0.088973	1.10567	diabetics_wo	diabetics_o	0.177946	0.144924	1.05074	FA18:1n7 (Vaccenic acid)	Lipid
FA222n6Docosadienoicacid	0.088973	1.29579	control_wo	diabetics_o	0.266919	0.373828	1.05074	FA22:2n6 (Docosadienoic acid)	Lipid
glucuronate	0.088973	1.27342	control_wo	diabetics_wo	0.533838	0.348711	1.05074	glucuronate	Carbohydrate
glycerol3phosphateG3P	0.088973	1.46554	control_o	diabetics_wo	0.533838	0.551432	1.05074	glycerol 3-phosphate (G3P)	Lipid
guanosine	0.088973	0.77133	diabetics_wo	diabetics_o	0.28093	-0.374579	1.05074	guanosine	Nucleotide
hydroxybutyrylcarnitine	0.088973	1.81001	control_wo	diabetics_o	0.485917	0.855998	1.05074	hydroxybutyrylcarnitine*	Lipid
hypoxanthine	0.088973	1.11149	control_o	diabetics_wo	0.409555	0.152495	1.05074	hypoxanthine	Nucleotide
isoleucine	0.088973	1.62156	control_wo	diabetics_o	0.20822	0.697384	1.05074	isoleucine	Amino Acid
2linoleoylGPC182	0.185877	0.72859	control_o	diabetics_o	0.371753	-0.456822	0.730775	2-linoleoyl-GPC* (18:2)*	Lipid
malate	0.088973	1.08643	control_wo	diabetics_wo	0.20822	0.119598	1.05074	malate	Energy
methylpalmitate15or2	0.088973	1.25531	control_wo	diabetics_o	0.533838	0.32804	1.05074	methylpalmitate (15 or 2)	Lipid
NacetylaspartateNAA	0.088973	1.36048	control_wo	diabetics_o	0.266919	0.444112	1.05074	N-acetylaspartate (NAA)	Amino Acid
Nacetylcysteine	0.088973	1.23765	control_wo	diabetics_o	0.533838	0.307607	1.05074	N-acetylcysteine	Amino Acid
palmitoylethanolamide	0.088973	1.21534	control_wo	diabetics_wo	0.266919	0.281359	1.05074	palmitoyl ethanolamide	Lipid
PC150Pentadecanoicacid	0.088973	0.900498	control_wo	diabetics_wo	0.266919	-0.151205	1.05074	PC15:0 (Pentadecanoic acid)	Complex Lipids
PC150Pentadecanoicacid	0.088973	0.829881	control_o	diabetics_wo	0.266919	-0.269024	1.05074	PC15:0 (Pentadecanoic acid)	Complex Lipids
PC180Stearicacid	0.088973	0.899941	control_wo	diabetics_wo	0.533838	-0.152097	1.05074	PC18:0 (Stearic acid)	Complex Lipids
PE160Palmiticacid	0.088973	1.11669	control_wo	control_o	0.266919	0.159232	1.05074	PE16:0 (Palmitic acid)	Complex Lipids
2linoleoylGPE182	0.307489	0.802069	control_o	diabetics_o	0.614979	-0.318201	0.51217	2-linoleoyl-GPE* (18:2)*	Lipid
PS161n7Palmitoleicacid	0.088973	1.14733	control_wo	control_o	0.177946	0.198286	1.05074	PS16:1n7 (Palmitoleic acid)	Complex Lipids
PS161n7Palmitoleicacid	0.088973	1.19505	diabetics_wo	diabetics_o	0.177946	0.25707	1.05074	PS16:1n7 (Palmitoleic acid)	Complex Lipids
PSdm180Plasmalogenstearicacid	0.088973	1.33996	control_o	diabetics_wo	0.409555	0.422193	1.05074	PSdm18:0 (Plasmalogen stearic acid)	Complex Lipids
2methylbutyroylcarnitineC5	0.0756616	1.62302	control_o	diabetics_o	0.453969	0.698685	1.12112	2-methylbutyroylcarnitine (C5)	Amino Acid
succinate	0.088973	1.19394	diabetics_wo	diabetics_o	0.266919	0.255736	1.05074	succinate	Energy
TG141n5Myristoleicacid	0.088973	1.28997	control_wo	control_o	0.156165	0.367341	1.05074	TG14:1n5 (Myristoleic acid)	Complex Lipids
TG141n5Myristoleicacid	0.088973	1.37858	diabetics_wo	diabetics_o	0.156165	0.463184	1.05074	TG14:1n5 (Myristoleic acid)	Complex Lipids
TG160Palmiticacid	0.088973	1.06722	control_o	diabetics_wo	0.20822	0.093858	1.05074	TG16:0 (Palmitic acid)	Complex Lipids
TG160Palmiticacid	0.088973	0.94722	diabetics_wo	diabetics_o	0.20822	-0.0782282	1.05074	TG16:0 (Palmitic acid)	Complex Lipids
TG161n7Palmitoleicacid	0.088973	1.27547	control_wo	control_o	0.177946	0.351024	1.05074	TG16:1n7 (Palmitoleic acid)	Complex Lipids
TG180Stearicacid	0.088973	1.2275	control_o	diabetics_wo	0.242449	0.295719	1.05074	TG18:0 (Stearic acid)	Complex Lipids
2myristoylglycerol140	0.850107	1.00299	control_o	diabetics_o	0.850107	0.00431134	0.0705265	2-myristoylglycerol (14:0)	Lipid
TG224n6Adrenicacid	0.088973	1.18225	diabetics_wo	diabetics_o	0.177946	0.241531	1.05074	TG22:4n6 (Adrenic acid)	Complex Lipids
threonate	0.088973	1.95787	diabetics_wo	diabetics_o	0.242959	0.969284	1.05074	threonate	Cofactors and Vitamins
TotalDiacylglycerol	0.088973	1.17061	diabetics_wo	diabetics_o	0.177946	0.227255	1.05074	Total Diacylglycerol	Complex Lipids
tyrosine	0.088973	1.09184	control_o	diabetics_wo	0.363674	0.126761	1.05074	tyrosine	Amino Acid
2oleoylglycerol181	0.427355	1.06989	control_o	diabetics_o	0.850107	0.0974624	0.369211	2-oleoylglycerol (18:1)	Lipid
xanthosine	0.088973	0.764445	control_wo	diabetics_o	0.533838	-0.387515	1.05074	xanthosine	Nucleotide
glutaroylcarnitineC5	0.0919177	0.647006	control_wo	diabetics_wo	0.459122	-0.628149	1.0366	glutaroylcarnitine (C5)	Amino Acid
TG184n3Stearidonicacid	0.0919177	0.561225	control_o	diabetics_wo	0.544628	-0.833348	1.0366	TG18:4n3 (Stearidonic acid)	Complex Lipids
PC221n9Erucicacid	0.0950518	1.94473	control_wo	control_o	0.295608	0.959573	1.02204	PC22:1n9 (Erucic acid)	Complex Lipids
gammatocopherol	0.101504	2.0187	control_wo	control_o	0.203008	1.01343	0.993518	gamma-tocopherol	Cofactors and Vitamins
LY200Arachidicacid	0.101504	0.657155	control_o	diabetics_wo	0.513321	-0.605695	0.993518	LY20:0 (Arachidic acid)	Complex Lipids
2oleoylGPC181	0.677126	0.73425	control_o	diabetics_o	0.880476	-0.445657	0.16933	2-oleoyl-GPC* (18:1)*	Lipid
2oleoylGPE181	0.850107	0.960252	control_o	diabetics_o	1	-0.0585149	0.0705265	2-oleoyl-GPE* (18:1)*	Lipid
palmitoylarachidonoylglycerophosphocholine2	0.103589	1.29119	diabetics_wo	diabetics_o	0.310768	0.368698	0.984686	palmitoyl-arachidonoyl-glycerophosphocholine (2)*	Lipid
FA220Behenicacid	0.10398	1.24741	control_wo	diabetics_wo	0.311939	0.318938	0.983051	FA22:0 (Behenic acid)	Lipid
FA221n9Erucicacid	0.10398	0.662515	diabetics_wo	diabetics_o	0.623878	-0.593974	0.983051	FA22:1n9 (Erucic acid)	Lipid
2palmitoylglycerol160	0.596563	1.00886	control_o	diabetics_o	0.623176	0.0127256	0.224344	2-palmitoylglycerol (16:0)	Lipid
1arachidonoylGPE204	0.10411	1.2434	diabetics_wo	diabetics_o	0.55763	0.314293	0.982508	1-arachidonoyl-GPE* (20:4)*	Lipid
5dodecenoate121n7	0.10411	0.77793	control_wo	diabetics_wo	0.20822	-0.362287	0.982508	5-dodecenoate (12:1n7)	Lipid
alanylalanine	0.10411	1.25394	control_o	diabetics_wo	0.421395	0.326472	0.982508	alanylalanine	Peptide
allantoin	0.10411	0.350187	control_wo	diabetics_wo	0.614979	-1.5138	0.982508	allantoin	Nucleotide
aspartateglutamate	0.10411	0.749213	control_wo	diabetics_wo	0.31233	-0.416552	0.982508	aspartate-glutamate	Peptide
CE203n6Dihomoglinoleicacid	0.10411	0.705521	control_wo	control_o	0.55763	-0.503238	0.982508	CE20:3n6 (Di-homo-g-linoleic acid)	Complex Lipids
CE205n3Eicosapentaenoicacid	0.10411	0.606645	control_wo	diabetics_o	0.242449	-0.721074	0.982508	CE20:5n3 (Eicosapentaenoic acid)	Complex Lipids
CE225n6Osbondacid	0.10411	0.600905	diabetics_wo	diabetics_o	0.242449	-0.734791	0.982508	CE22:5n6 (Osbond acid)	Complex Lipids
cysteinesulfinicacid	0.10411	1.25287	control_wo	diabetics_o	0.181837	0.325234	0.982508	cysteine sulfinic acid	Amino Acid
DG183n3aLinolenicacid	0.10411	0.772372	diabetics_wo	diabetics_o	0.278815	-0.372633	0.982508	DG18:3n3 (a-Linolenic acid)	Complex Lipids
DG221n9Erucicacid	0.10411	1.72868	control_o	diabetics_wo	0.31233	0.789668	0.982508	DG22:1n9 (Erucic acid)	Complex Lipids
DG221n9Erucicacid	0.10411	0.590658	diabetics_wo	diabetics_o	0.31233	-0.759604	0.982508	DG22:1n9 (Erucic acid)	Complex Lipids
DG241n9Nervonicacid	0.10411	0.405076	control_wo	diabetics_wo	0.546073	-1.30374	0.982508	DG24:1n9 (Nervonic acid)	Complex Lipids
FA205n3Eicosapentaenoicacid	0.10411	0.782117	diabetics_wo	diabetics_o	0.31233	-0.354543	0.982508	FA20:5n3 (Eicosapentaenoic acid)	Lipid
gluconate	0.10411	1.91709	control_wo	diabetics_wo	0.156165	0.938919	0.982508	gluconate	Xenobiotics
guanine	0.10411	1.69633	control_wo	diabetics_o	0.323945	0.762419	0.982508	guanine	Nucleotide
2palmitoylGPC160	0.472676	1.09646	control_o	diabetics_o	0.909722	0.132852	0.325437	2-palmitoyl-GPC* (16:0)*	Lipid
hypotaurine	0.10411	1.49112	control_wo	diabetics_wo	0.55763	0.576398	0.982508	hypotaurine	Amino Acid
2palmitoylGPE160	0.57075	1.09983	control_o	diabetics_o	0.747811	0.137279	0.243554	2-palmitoyl-GPE* (16:0)*	Lipid
isoleucine	0.10411	1.33043	control_o	diabetics_wo	0.20822	0.411893	0.982508	isoleucine	Amino Acid
lactate	0.10411	1.38143	control_o	diabetics_wo	0.363674	0.466166	0.982508	lactate	Carbohydrate
LY150Pentadecanoicacid	0.10411	0.784833	control_wo	diabetics_wo	0.31233	-0.349542	0.982508	LY15:0 (Pentadecanoic acid)	Complex Lipids
33hydroxyphenylpropionate	0.338267	1.52226	control_o	diabetics_o	0.848981	0.60621	0.47074	3-(3-hydroxyphenyl)propionate	Amino Acid
34hydroxyphenyllactateHPLA	0.623176	1.10553	control_o	diabetics_o	0.880476	0.144734	0.205389	3-(4-hydroxyphenyl)lactate (HPLA)	Amino Acid
myristoleate141n5	0.10411	1.77344	control_wo	diabetics_o	0.20822	0.826552	0.982508	myristoleate (14:1n5)	Lipid
orotate	0.10411	1.59597	diabetics_wo	diabetics_o	0.624659	0.674433	0.982508	orotate	Nucleotide
palmitoyllinoleoylglycerophosphocholine1	0.10411	0.915325	control_wo	control_o	0.517056	-0.127644	0.982508	palmitoyl-linoleoyl-glycerophosphocholine (1)*	Lipid
3carboxy4methyl5propyl2furanpropanoateCMPF	0.969805	0.973157	control_o	diabetics_o	0.969805	-0.0392561	0.0133158	3-carboxy-4-methyl-5-propyl-2-furanpropanoate (CMPF)	Lipid
3hydroxybutyrateBHBA	0.212294	3.32218	control_o	diabetics_o	0.409555	1.73213	0.673063	3-hydroxybutyrate (BHBA)	Lipid
PE140Myristicacid	0.10411	0.810881	control_o	diabetics_wo	0.31233	-0.302439	0.982508	PE14:0 (Myristic acid)	Complex Lipids
phenylalanine	0.10411	1.075	control_o	diabetics_wo	0.31233	0.104339	0.982508	phenylalanine	Amino Acid
proline	0.10411	1.27542	diabetics_wo	diabetics_o	0.28093	0.350978	0.982508	proline	Amino Acid
3hydroxydecanoate	0.472676	0.993201	control_o	diabetics_o	0.567211	-0.00984298	0.325437	3-hydroxydecanoate	Lipid
PSdm160Plasmalogenpalmiticacid	0.10411	0.458235	control_wo	diabetics_wo	0.31233	-1.12584	0.982508	PSdm16:0 (Plasmalogen palmitic acid)	Complex Lipids
pyroglutamine	0.10411	1.98136	diabetics_wo	diabetics_o	0.546073	0.986495	0.982508	pyroglutamine*	Amino Acid
tartronatehydroxymalonate	0.10411	1.44285	control_wo	diabetics_o	0.512826	0.528918	0.982508	tartronate (hydroxymalonate)	Xenobiotics
TG141n5Myristoleicacid	0.10411	0.840468	control_wo	diabetics_wo	0.156165	-0.250734	0.982508	TG14:1n5 (Myristoleic acid)	Complex Lipids
TG160Palmiticacid	0.10411	1.07018	control_wo	diabetics_wo	0.20822	0.0978536	0.982508	TG16:0 (Palmitic acid)	Complex Lipids
TG221n9Erucicacid	0.10411	0.596536	control_wo	diabetics_o	0.624659	-0.745319	0.982508	TG22:1n9 (Erucic acid)	Complex Lipids
3hydroxyisobutyrate	0.171997	1.65413	control_o	diabetics_o	0.66091	0.726071	0.76448	3-hydroxyisobutyrate	Amino Acid
threonine	0.10411	1.13996	control_o	diabetics_wo	0.624659	0.188982	0.982508	threonine	Amino Acid
3hydroxysebacate	0.850107	1.20005	control_o	diabetics_o	1	0.263098	0.0705265	3-hydroxysebacate	Lipid
tyrosylalanine	0.10411	0.824494	diabetics_wo	diabetics_o	0.546073	-0.278419	0.982508	tyrosylalanine	Peptide
UDPgalactose	0.10411	0.800976	control_wo	diabetics_wo	0.624659	-0.320168	0.982508	UDP-galactose	Carbohydrate
FA225n6Osbondacid	0.11842	0.366839	control_wo	control_o	0.355261	-1.44678	0.926574	FA22:5n6 (Osbond acid)	Lipid
CE184n3Stearidonicacid	0.119824	2.49428	control_wo	diabetics_o	0.607651	1.31862	0.921457	CE18:4n3 (Stearidonic acid)	Complex Lipids
nicotinamideribonucleotideNMN	0.120665	0.450825	diabetics_wo	diabetics_o	0.363254	-1.14936	0.91842	nicotinamide ribonucleotide (NMN)	Cofactors and Vitamins
PS240Lignocericacid	0.120665	0.487256	control_wo	diabetics_o	0.273829	-1.03725	0.91842	PS24:0 (Lignoceric acid)	Complex Lipids
FA141n5Myristoleicacid	0.121085	0.685671	control_wo	diabetics_wo	0.363254	-0.544412	0.916911	FA14:1n5 (Myristoleic acid)	Lipid
LY181n7Vaccenicacid	0.121085	0.779267	control_wo	diabetics_o	0.242449	-0.35981	0.916911	LY18:1n7 (Vaccenic acid)	Complex Lipids
nicotinamideribonucleotideNMN	0.121085	2.22344	control_o	diabetics_wo	0.363254	1.15279	0.916911	nicotinamide ribonucleotide (NMN)	Cofactors and Vitamins
13HODE9HODE	0.121225	1.30829	diabetics_wo	diabetics_o	0.727347	0.38768	0.91641	13-HODE + 9-HODE	Lipid
1palmitoylGPC160	0.121225	0.697101	control_wo	diabetics_wo	0.363674	-0.520559	0.91641	1-palmitoyl-GPC (16:0)	Lipid
3indoxylsulfate	0.677585	0.948885	control_o	diabetics_o	0.813102	-0.0756944	0.169036	3-indoxyl sulfate	Amino Acid
3hydroxybutyrateBHBA	0.121225	3.4024	control_wo	diabetics_o	0.409555	1.76655	0.91641	3-hydroxybutyrate (BHBA)	Lipid
3methyl2oxobutyrate	0.472676	1.18587	control_o	diabetics_o	0.909722	0.245949	0.325437	3-methyl-2-oxobutyrate	Amino Acid
aspartate	0.121225	1.3018	diabetics_wo	diabetics_o	0.727347	0.380506	0.91641	aspartate	Amino Acid
CE182n6Linoleicacid	0.121225	0.839961	diabetics_wo	diabetics_o	0.181837	-0.251605	0.91641	CE18:2n6 (Linoleic acid)	Complex Lipids
CE205n3Eicosapentaenoicacid	0.121225	0.612289	control_wo	diabetics_wo	0.242449	-0.707714	0.91641	CE20:5n3 (Eicosapentaenoic acid)	Complex Lipids
CE225n6Osbondacid	0.121225	0.662382	control_wo	control_o	0.242449	-0.594264	0.91641	CE22:5n6 (Osbond acid)	Complex Lipids
cysteinesulfinicacid	0.121225	0.820781	control_wo	control_o	0.181837	-0.28493	0.91641	cysteine sulfinic acid	Amino Acid
DG205n3Eicosapentaenoicacid	0.121225	0.804824	control_wo	diabetics_o	0.181837	-0.313254	0.91641	DG20:5n3 (Eicosapentaenoic acid)	Complex Lipids
FA161n7Palmitoleicacid	0.121225	0.804306	control_o	diabetics_wo	0.421395	-0.314183	0.91641	FA16:1n7 (Palmitoleic acid)	Lipid
FA202n6Eicosadienoicacid	0.121225	0.884853	diabetics_wo	diabetics_o	0.485917	-0.17649	0.91641	FA20:2n6 (Eicosadienoic acid)	Lipid
FA203n9Meadacid	0.121225	1.5494	control_wo	diabetics_wo	0.363674	0.631714	0.91641	FA20:3n9 (Mead acid)	Lipid
fructose	0.121225	1.89357	diabetics_wo	diabetics_o	0.363674	0.921106	0.91641	fructose	Carbohydrate
3methylglutaconate	0.241322	1.29903	control_o	diabetics_o	0.614979	0.377432	0.617404	3-methylglutaconate	Amino Acid
glutamine	0.121225	1.40238	diabetics_wo	diabetics_o	0.363674	0.487872	0.91641	glutamine	Amino Acid
glycerophosphorylcholineGPC	0.121225	0.930301	control_wo	diabetics_wo	0.363674	-0.104231	0.91641	glycerophosphorylcholine (GPC)	Lipid
glycerophosphorylcholineGPC	0.121225	0.7808	control_o	diabetics_wo	0.363674	-0.356976	0.91641	glycerophosphorylcholine (GPC)	Lipid
hexanoylcarnitineC6	0.121225	0.680357	control_wo	diabetics_wo	0.727347	-0.555636	0.91641	hexanoylcarnitine (C6)	Lipid
hydroxyproline	0.121225	1.69139	diabetics_wo	diabetics_o	0.242449	0.758212	0.91641	hydroxyproline	Amino Acid
3phosphoglycerate	0.241322	2.24306	control_o	diabetics_o	0.546073	1.16547	0.617404	3-phosphoglycerate	Carbohydrate
LY181n7Vaccenicacid	0.121225	0.750098	control_o	diabetics_wo	0.242449	-0.414848	0.91641	LY18:1n7 (Vaccenic acid)	Complex Lipids
LY205n3Eicosapentaenoicacid	0.121225	0.642109	control_wo	control_o	0.55763	-0.639111	0.91641	LY20:5n3 (Eicosapentaenoic acid)	Complex Lipids
methyl4hydroxybenzoate	0.121225	1.17792	control_wo	control_o	0.727347	0.236246	0.91641	methyl-4-hydroxybenzoate	Xenobiotics
N1Methyl2pyridone5carboxamide	0.121225	0.770474	control_o	diabetics_wo	0.421395	-0.376182	0.91641	N1-Methyl-2-pyridone-5-carboxamide	Cofactors and Vitamins
Nethylglycinexylidide	0.121225	0.777117	control_wo	diabetics_o	0.636882	-0.363797	0.91641	N-ethylglycinexylidide	Xenobiotics
PC181n7Vaccenicacid	0.121225	0.879288	control_o	diabetics_wo	0.363674	-0.185593	0.91641	PC18:1n7 (Vaccenic acid)	Complex Lipids
PC183n6gLinolenicacid	0.121225	0.755551	diabetics_wo	diabetics_o	0.546073	-0.404399	0.91641	PC18:3n6 (g-Linolenic acid)	Complex Lipids
PE182n6Linoleicacid	0.121225	0.948021	control_wo	control_o	0.363674	-0.0770097	0.91641	PE18:2n6 (Linoleic acid)	Complex Lipids
4guanidinobutanoate	0.472676	1.01528	control_o	diabetics_o	0.880013	0.0218714	0.325437	4-guanidinobutanoate	Amino Acid
phenylalanylproline	0.121225	0.722246	control_wo	diabetics_wo	0.727347	-0.469438	0.91641	phenylalanylproline	Peptide
PS205n3Eicosapentaenoicacid	0.121225	0.608982	control_wo	control_o	0.301547	-0.715529	0.91641	PS20:5n3 (Eicosapentaenoic acid)	Complex Lipids
SM160Nhexadecanoylsphing4enine1phosphocholine	0.121225	1.08912	control_wo	control_o	0.363674	0.123165	0.91641	SM16:0 (N-(hexadecanoyl)-sphing-4-enine-1-phosphocholine)	Complex Lipids
SM160Nhexadecanoylsphing4enine1phosphocholine	0.121225	1.11839	control_wo	diabetics_o	0.363674	0.161419	0.91641	SM16:0 (N-(hexadecanoyl)-sphing-4-enine-1-phosphocholine)	Complex Lipids
TG180Stearicacid	0.121225	0.779037	control_wo	diabetics_o	0.242449	-0.360237	0.91641	TG18:0 (Stearic acid)	Complex Lipids
TG201n9Eicosaenoicacid	0.121225	0.849453	control_wo	control_o	0.421395	-0.235394	0.91641	TG20:1n9 (Eicosaenoic acid)	Complex Lipids
4hydroxybenzoate	0.57075	1.07209	control_o	diabetics_o	0.747811	0.100423	0.243554	4-hydroxybenzoate	Xenobiotics
tyrosylvaline	0.121225	1.28393	control_o	diabetics_wo	0.323945	0.360571	0.91641	tyrosylvaline	Peptide
tyrosylvaline	0.121225	0.696289	diabetics_wo	diabetics_o	0.323945	-0.522241	0.91641	tyrosylvaline	Peptide
4hydroxynonenalglutathione	0.96985	0.781921	control_o	diabetics_o	0.96985	-0.354906	0.0132954	4-hydroxy-nonenal-glutathione	Amino Acid
xanthine	0.121225	1.3357	control_o	diabetics_wo	0.421395	0.417598	0.91641	xanthine	Nucleotide
phenyllactatePLA	0.129122	1.38185	control_wo	control_o	0.394145	0.466606	0.889	phenyllactate (PLA)	Amino Acid
asparagylvaline	0.130425	1.45159	control_wo	diabetics_o	0.371753	0.537637	0.884638	asparagylvaline	Peptide
serylphenyalanine	0.130425	2.55854	diabetics_wo	diabetics_o	0.652598	1.35532	0.884638	serylphenyalanine	Peptide
TG240Lignocericacid	0.130425	0.506457	control_wo	diabetics_o	0.484022	-0.981489	0.884638	TG24:0 (Lignoceric acid)	Complex Lipids
PE240Lignocericacid	0.132039	2.6693	diabetics_wo	diabetics_o	0.396117	1.41646	0.879298	PE24:0 (Lignoceric acid)	Complex Lipids
tyrosylglutamate	0.137838	0.521614	control_wo	control_o	0.275677	-0.938946	0.86063	tyrosylglutamate	Peptide
CE222n6Docosadienoicacid	0.139868	4.48305	control_wo	control_o	0.209802	2.16448	0.854282	CE22:2n6 (Docosadienoic acid)	Complex Lipids
orotidine	0.139868	2.31306	diabetics_wo	diabetics_o	0.839207	1.2098	0.854282	orotidine	Nucleotide
PS240Lignocericacid	0.139868	2.05091	control_o	diabetics_wo	0.273829	1.03626	0.854282	PS24:0 (Lignoceric acid)	Complex Lipids
serylvaline	0.139868	2.15894	diabetics_wo	diabetics_o	0.819109	1.11032	0.854282	serylvaline	Peptide
CDPethanolamine	0.140316	0.79857	control_wo	control_o	0.513321	-0.32451	0.852893	CDP-ethanolamine	Lipid
LYdm160Plasmalogenpalmiticacid	0.140316	0.804739	control_wo	control_o	0.280632	-0.313408	0.852893	LYdm16:0 (Plasmalogen palmitic acid)	Complex Lipids
PS220Behenicacid	0.140316	0.51527	control_wo	diabetics_o	0.733634	-0.956599	0.852893	PS22:0 (Behenic acid)	Complex Lipids
alanylalanine	0.140465	0.867272	control_wo	control_o	0.421395	-0.205444	0.852432	alanylalanine	Peptide
alphatocopherol	0.140465	1.43728	control_o	diabetics_wo	0.223052	0.523342	0.852432	alpha-tocopherol	Cofactors and Vitamins
CE140Myristicacid	0.140465	0.87615	control_wo	diabetics_o	0.689408	-0.190751	0.852432	CE14:0 (Myristic acid)	Complex Lipids
CE180Stearicacid	0.140465	1.24292	control_wo	control_o	0.421395	0.313728	0.852432	CE18:0 (Stearic acid)	Complex Lipids
creatinephosphate	0.140465	0.609534	diabetics_wo	diabetics_o	0.614979	-0.714221	0.852432	creatine phosphate	Amino Acid
DG140Myristicacid	0.140465	0.878425	control_wo	diabetics_wo	0.421395	-0.18701	0.852432	DG14:0 (Myristic acid)	Complex Lipids
DG161n7Palmitoleicacid	0.140465	0.835224	control_o	diabetics_wo	0.636882	-0.259765	0.852432	DG16:1n7 (Palmitoleic acid)	Complex Lipids
DG183n3aLinolenicacid	0.140465	0.783465	control_wo	diabetics_o	0.278815	-0.35206	0.852432	DG18:3n3 (a-Linolenic acid)	Complex Lipids
DG204n6Arachidonicacid	0.140465	1.08291	control_wo	diabetics_o	0.28093	0.114915	0.852432	DG20:4n6 (Arachidonic acid)	Complex Lipids
DG220Behenicacid	0.140465	0.778119	diabetics_wo	diabetics_o	0.641033	-0.361937	0.852432	DG22:0 (Behenic acid)	Complex Lipids
4hydroxyphenylpyruvate	0.273036	1.18421	control_o	diabetics_o	0.769346	0.24393	0.56378	4-hydroxyphenylpyruvate	Amino Acid
FA161n7Palmitoleicacid	0.140465	1.25875	diabetics_wo	diabetics_o	0.421395	0.33199	0.852432	FA16:1n7 (Palmitoleic acid)	Lipid
FA180Stearicacid	0.140465	1.103	control_wo	diabetics_wo	0.689408	0.141432	0.852432	FA18:0 (Stearic acid)	Lipid
FA181n9Oleicacid	0.140465	0.966537	control_wo	diabetics_wo	0.84279	-0.0491025	0.852432	FA18:1n9 (Oleic acid)	Lipid
4methyl2oxopentanoate	0.161972	1.5051	control_o	diabetics_o	0.769346	0.589858	0.790559	4-methyl-2-oxopentanoate	Amino Acid
gammatocopherol	0.140465	0.716614	diabetics_wo	diabetics_o	0.210698	-0.480732	0.852432	gamma-tocopherol	Cofactors and Vitamins
glucose	0.140465	1.43626	control_wo	diabetics_o	0.28093	0.522322	0.852432	glucose	Carbohydrate
guanosine	0.140465	0.759676	control_wo	diabetics_o	0.28093	-0.396543	0.852432	guanosine	Nucleotide
4methylcatecholsulfate	0.909382	1.41222	control_o	diabetics_o	1	0.497961	0.0412536	4-methylcatechol sulfate	Xenobiotics
inosine	0.140465	0.825129	control_wo	diabetics_o	0.485917	-0.277308	0.852432	inosine	Nucleotide
LY203n6Dihomoglinoleicacid	0.140465	0.658003	control_wo	diabetics_o	0.421395	-0.603833	0.852432	LY20:3n6 (Di-homo-g-linoleic acid)	Complex Lipids
N1Methyl2pyridone5carboxamide	0.140465	1.90046	diabetics_wo	diabetics_o	0.421395	0.926346	0.852432	N1-Methyl-2-pyridone-5-carboxamide	Cofactors and Vitamins
Nacetylalanine	0.140465	1.38964	diabetics_wo	diabetics_o	0.546073	0.474716	0.852432	N-acetylalanine	Amino Acid
Nacetylthreonine	0.140465	1.71477	diabetics_wo	diabetics_o	0.614979	0.778017	0.852432	N-acetylthreonine	Amino Acid
Nmethylproline	0.140465	3.3698	control_wo	diabetics_o	0.28093	1.75266	0.852432	N-methyl proline	Amino Acid
Nmethylproline	0.140465	2.77015	diabetics_wo	diabetics_o	0.28093	1.46996	0.852432	N-methyl proline	Amino Acid
palmitoylpalmitoylglycerophosphocholine1	0.140465	1.16637	control_wo	diabetics_o	0.641033	0.222028	0.852432	palmitoyl-palmitoyl-glycerophosphocholine (1)*	Lipid
PCdm180Plasmalogenstearicacid	0.140465	1.3648	control_o	diabetics_wo	0.482643	0.448692	0.852432	PCdm18:0 (Plasmalogen stearic acid)	Complex Lipids
5dodecenoate121n7	0.73373	1.08025	control_o	diabetics_o	0.73373	0.111364	0.134464	5-dodecenoate (12:1n7)	Lipid
proline	0.140465	1.25576	control_wo	diabetics_o	0.28093	0.328559	0.852432	proline	Amino Acid
PS203n6Dihomoglinoleicacid	0.140465	1.28269	control_o	diabetics_wo	0.28093	0.359173	0.852432	PS20:3n6 (Di-homo-g-linoleic acid)	Complex Lipids
PS203n6Dihomoglinoleicacid	0.140465	1.19691	diabetics_wo	diabetics_o	0.28093	0.25932	0.852432	PS20:3n6 (Di-homo-g-linoleic acid)	Complex Lipids
putrescine	0.140465	0.678051	diabetics_wo	diabetics_o	0.482643	-0.560535	0.852432	putrescine	Amino Acid
SM200Neicosadecaenoylsphing4enine1phosphocholine	0.140465	0.723584	control_wo	diabetics_wo	0.28093	-0.466767	0.852432	SM20:0 (N-(eicosadecaenoyl)-sphing-4-enine-1-phosphocholine)	Complex Lipids
SM220Ndocosadecanoylsphing4enine1phosphocholine	0.140465	0.822033	control_wo	control_o	0.689408	-0.282733	0.852432	SM22:0 (N-(docosadecanoyl)-sphing-4-enine-1-phosphocholine)	Complex Lipids
stachydrine	0.140465	2.78254	diabetics_wo	diabetics_o	0.28093	1.4764	0.852432	stachydrine	Xenobiotics
stearoylarachidonoylglycerophosphoinositol1	0.140465	1.14657	control_o	diabetics_wo	0.813102	0.197328	0.852432	stearoyl-arachidonoyl-glycerophosphoinositol (1)*	Lipid
5oxoproline	0.520523	1.41484	control_o	diabetics_o	0.934764	0.500635	0.28356	5-oxoproline	Amino Acid
TG183n3aLinolenicacid	0.140465	0.912799	control_wo	diabetics_o	0.421395	-0.13163	0.852432	TG18:3n3 (a-Linolenic acid)	Complex Lipids
TG201n9Eicosaenoicacid	0.140465	1.14764	control_o	diabetics_wo	0.421395	0.198672	0.852432	TG20:1n9 (Eicosaenoic acid)	Complex Lipids
threonate	0.140465	0.541071	control_wo	diabetics_wo	0.242959	-0.88611	0.852432	threonate	Cofactors and Vitamins
TotalFreeFattyAcids	0.140465	0.735143	control_wo	diabetics_wo	0.28093	-0.443903	0.852432	Total Free Fatty Acids	Lipid
TotalFreeFattyAcids	0.140465	1.23733	diabetics_wo	diabetics_o	0.28093	0.307236	0.852432	Total Free Fatty Acids	Lipid
TotalPhosphatidylserine	0.140465	0.773917	control_o	diabetics_wo	0.689408	-0.369749	0.852432	Total Phosphatidylserine	Complex Lipids
tryptophylglycine	0.140465	1.39141	control_wo	diabetics_wo	0.28093	0.47655	0.852432	tryptophylglycine	Peptide
6phosphogluconate	0.241322	1.93276	control_o	diabetics_o	0.723965	0.95066	0.617404	6-phosphogluconate	Carbohydrate
UDPglucuronate	0.140465	0.748329	control_wo	diabetics_o	0.641033	-0.418256	0.852432	UDP-glucuronate	Carbohydrate
xanthine	0.140465	1.44218	control_wo	diabetics_wo	0.421395	0.528254	0.852432	xanthine	Nucleotide
PC221n9Erucicacid	0.149388	1.73391	control_wo	diabetics_o	0.295608	0.794028	0.825683	PC22:1n9 (Erucic acid)	Complex Lipids
PC221n9Erucicacid	0.149388	0.568487	control_o	diabetics_wo	0.295608	-0.814801	0.825683	PC22:1n9 (Erucic acid)	Complex Lipids
alanyltryptophan	0.150773	2.28177	diabetics_wo	diabetics_o	0.576198	1.19015	0.821675	alanyltryptophan	Peptide
PS205n3Eicosapentaenoicacid	0.150773	0.655246	diabetics_wo	diabetics_o	0.301547	-0.609892	0.821675	PS20:5n3 (Eicosapentaenoic acid)	Complex Lipids
glutaroylcarnitineC5	0.153041	2.30489	diabetics_wo	diabetics_o	0.459122	1.2047	0.815193	glutaroylcarnitine (C5)	Amino Acid
imidazolepropionate	0.156413	2.69948	control_wo	diabetics_wo	0.312825	1.43268	0.805728	imidazole propionate	Amino Acid
1arachidonoylGPI204	0.158805	1.61107	control_wo	diabetics_o	0.288736	0.688018	0.799137	1-arachidonoyl-GPI* (20:4)*	Lipid
PC241n9Nervonicacid	0.158805	0.85446	control_wo	diabetics_o	0.565204	-0.226915	0.799137	PC24:1n9 (Nervonic acid)	Complex Lipids
2docosahexaenoylglycerophosphoethanolamine	0.161341	0.641313	diabetics_wo	diabetics_o	0.709013	-0.640899	0.792256	2-docosahexaenoylglycerophosphoethanolamine*	Lipid
glycylserine	0.161341	1.47352	control_wo	diabetics_wo	0.346911	0.559271	0.792256	glycylserine	Peptide
squalene	0.161341	1.20982	control_o	diabetics_wo	0.677585	0.274796	0.792256	squalene	Lipid
acetylcarnitineC2	0.384673	1.33035	control_o	diabetics_o	0.854711	0.411805	0.414908	acetylcarnitine (C2)	Lipid
glycylvaline	0.161815	1.12486	control_o	diabetics_wo	0.432148	0.169743	0.790982	glycylvaline	Peptide
acetylphosphate	0.472676	1.04069	control_o	diabetics_o	0.709013	0.0575372	0.325437	acetylphosphate	Energy
1linolenoylglycerol	0.161972	0.751238	control_wo	control_o	0.485917	-0.412657	0.790559	1-linolenoylglycerol	Lipid
1linoleoylGPC182	0.161972	0.732443	control_wo	control_o	0.424588	-0.449211	0.790559	1-linoleoyl-GPC (18:2)	Lipid
1methylhistamine	0.161972	0.732211	diabetics_wo	diabetics_o	0.57701	-0.449669	0.790559	1-methylhistamine	Amino Acid
1stearoylglycerophosphoserine	0.161972	2.13628	diabetics_wo	diabetics_o	0.636882	1.0951	0.790559	1-stearoylglycerophosphoserine*	Lipid
acisoga	0.121225	1.81896	control_o	diabetics_o	0.517056	0.863116	0.91641	acisoga	Amino Acid
3hydroxydecanoate	0.161972	1.12404	diabetics_wo	diabetics_o	0.424588	0.168689	0.790559	3-hydroxydecanoate	Lipid
adenine	0.57075	0.891779	control_o	diabetics_o	0.6849	-0.165241	0.243554	adenine	Nucleotide
acetylcarnitineC2	0.161972	1.5451	diabetics_wo	diabetics_o	0.854711	0.627696	0.790559	acetylcarnitine (C2)	Lipid
alanine	0.161972	1.09993	control_o	diabetics_wo	0.636882	0.137417	0.790559	alanine	Amino Acid
arabonatexylonate	0.161972	1.71664	control_o	diabetics_wo	0.636882	0.779585	0.790559	arabonate/xylonate	Carbohydrate
CE150Pentadecanoicacid	0.161972	1.12161	control_o	diabetics_wo	0.485917	0.165565	0.790559	CE15:0 (Pentadecanoic acid)	Complex Lipids
CE183n6gLinolenicacid	0.161972	1.26132	control_wo	control_o	0.482643	0.334934	0.790559	CE18:3n6 (g-Linolenic acid)	Complex Lipids
CE202n6Eicosadienoicacid	0.161972	0.952614	control_wo	diabetics_o	0.485917	-0.0700359	0.790559	CE20:2n6 (Eicosadienoic acid)	Complex Lipids
choline	0.161972	1.13076	control_wo	diabetics_wo	0.461608	0.177296	0.790559	choline	Lipid
CMP	0.161972	0.747718	control_wo	control_o	0.242959	-0.419434	0.790559	CMP	Nucleotide
dehydroisoandrosteronesulfateDHEAS	0.161972	0.828606	diabetics_wo	diabetics_o	0.485917	-0.271242	0.790559	dehydroisoandrosterone sulfate (DHEA-S)	Lipid
DG183n3aLinolenicacid	0.161972	1.29253	control_o	diabetics_wo	0.278815	0.370198	0.790559	DG18:3n3 (a-Linolenic acid)	Complex Lipids
DG203n6Dihomoglinoleicacid	0.161972	1.33183	control_o	diabetics_wo	0.371753	0.41341	0.790559	DG20:3n6 (Di-homo-g-linoleic acid)	Complex Lipids
adenosine	0.472676	0.82143	control_o	diabetics_o	0.472676	-0.283791	0.325437	adenosine	Nucleotide
adenosine35cyclicmonophosphatecAMP	0.850051	0.9967	control_o	diabetics_o	0.909586	-0.00476844	0.070555	adenosine 3',5'-cyclic monophosphate (cAMP)	Nucleotide
FA140Myristicacid	0.161972	0.923414	control_wo	diabetics_o	0.485917	-0.11495	0.790559	FA14:0 (Myristic acid)	Lipid
ADSGEGDFXAEGGGVR	0.307489	1.72607	control_o	diabetics_o	0.880476	0.787492	0.51217	ADSGEGDFXAEGGGVR*	Peptide
alanine	0.212294	1.23044	control_o	diabetics_o	0.636882	0.299172	0.673063	alanine	Amino Acid
glycerophosphoethanolamine	0.161972	0.804381	control_o	diabetics_wo	0.485917	-0.31405	0.790559	glycerophosphoethanolamine	Lipid
guanine	0.161972	1.63683	control_wo	control_o	0.323945	0.710905	0.790559	guanine	Nucleotide
guanine	0.161972	1.87531	control_wo	diabetics_wo	0.323945	0.907127	0.790559	guanine	Nucleotide
hydroxybutyrylcarnitine	0.161972	1.37499	control_wo	diabetics_wo	0.485917	0.459426	0.790559	hydroxybutyrylcarnitine*	Lipid
inosine	0.161972	0.828476	diabetics_wo	diabetics_o	0.485917	-0.271468	0.790559	inosine	Nucleotide
LY140Myristicacid	0.161972	0.935261	control_wo	control_o	0.323945	-0.0965593	0.790559	LY14:0 (Myristic acid)	Complex Lipids
PC204n6Arachidonicacid	0.161972	1.18175	control_wo	diabetics_o	0.371753	0.240931	0.790559	PC20:4n6 (Arachidonic acid)	Complex Lipids
PCdm180Plasmalogenstearicacid	0.161972	0.76474	diabetics_wo	diabetics_o	0.482643	-0.386959	0.790559	PCdm18:0 (Plasmalogen stearic acid)	Complex Lipids
phenylalanylaspartate	0.161972	1.41393	diabetics_wo	diabetics_o	0.624627	0.499712	0.790559	phenylalanylaspartate	Peptide
alanylalanine	0.427355	1.14202	control_o	diabetics_o	0.791337	0.191582	0.369211	alanylalanine	Peptide
PS160Palmiticacid	0.161972	1.09472	diabetics_wo	diabetics_o	0.278815	0.130561	0.790559	PS16:0 (Palmitic acid)	Complex Lipids
PS241n9Nervonicacid	0.161972	1.83731	control_o	diabetics_wo	0.651139	0.877599	0.790559	PS24:1n9 (Nervonic acid)	Complex Lipids
PSdm160Plasmalogenpalmiticacid	0.161972	0.479792	control_wo	diabetics_o	0.318441	-1.05952	0.790559	PSdm16:0 (Plasmalogen palmitic acid)	Complex Lipids
PSdm180Plasmalogenstearicacid	0.161972	0.888279	control_wo	control_o	0.409555	-0.170915	0.790559	PSdm18:0 (Plasmalogen stearic acid)	Complex Lipids
alanylglutamate	0.96985	0.965654	control_o	diabetics_o	0.96985	-0.0504221	0.0132954	alanylglutamate	Peptide
alanyltryptophan	0.272314	1.71811	control_o	diabetics_o	0.576198	0.780822	0.56493	alanyltryptophan	Peptide
SadenosylhomocysteineSAH	0.161972	1.07986	control_o	diabetics_wo	0.747811	0.110838	0.790559	S-adenosylhomocysteine (SAH)	Amino Acid
serylglutamine	0.161972	0.682734	control_wo	control_o	0.546073	-0.550605	0.790559	serylglutamine	Peptide
TG204n6Arachidonicacid	0.161972	1.16227	control_wo	control_o	0.242959	0.216951	0.790559	TG20:4n6 (Arachidonic acid)	Complex Lipids
threonate	0.161972	0.63636	control_wo	control_o	0.242959	-0.652084	0.790559	threonate	Cofactors and Vitamins
allantoin	0.623176	1.41048	control_o	diabetics_o	0.623176	0.496186	0.205389	allantoin	Nucleotide
tyrosylglycine	0.161972	1.236	control_wo	diabetics_o	0.485917	0.305679	0.790559	tyrosylglycine	Peptide
tyrosylvaline	0.161972	1.39428	control_wo	diabetics_wo	0.323945	0.479519	0.790559	tyrosylvaline	Peptide
valylaspartate	0.161972	0.648719	control_wo	control_o	0.723965	-0.624334	0.790559	valylaspartate	Peptide
alphahydroxycaproate	1	1.05413	control_o	diabetics_o	1	0.076046	0	alpha-hydroxycaproate	Lipid
FA224n6Adrenicacid	0.171997	2.82352	control_o	diabetics_wo	0.574318	1.49749	0.76448	FA22:4n6 (Adrenic acid)	Lipid
seryltyrosine	0.171997	1.1952	control_wo	diabetics_o	0.51009	0.25725	0.76448	seryltyrosine	Peptide
valylalanine	0.171997	0.370238	control_wo	diabetics_wo	0.51599	-1.43347	0.76448	valylalanine	Peptide
adenosine35cyclicmonophosphatecAMP	0.173456	0.806111	control_wo	diabetics_wo	0.816942	-0.310949	0.760812	adenosine 3',5'-cyclic monophosphate (cAMP)	Nucleotide
CE203n9Meadacid	0.173456	1.76224	control_wo	control_o	0.482643	0.817411	0.760812	CE20:3n9 (Mead acid)	Complex Lipids
glycylserine	0.173456	0.746577	diabetics_wo	diabetics_o	0.346911	-0.421638	0.760812	glycylserine	Peptide
sphingosine	0.173456	0.491241	control_o	diabetics_wo	0.813102	-1.0255	0.760812	sphingosine	Lipid
phenyllactatePLA	0.182553	1.44224	control_wo	diabetics_o	0.394145	0.52831	0.738611	phenyllactate (PLA)	Amino Acid
PS240Lignocericacid	0.182553	0.511865	control_wo	control_o	0.273829	-0.966165	0.738611	PS24:0 (Lignoceric acid)	Complex Lipids
alphahydroxycaproate	0.184219	0.686584	control_o	diabetics_wo	0.368437	-0.542493	0.734666	alpha-hydroxycaproate	Lipid
valylglycine	0.185214	1.0518	control_o	diabetics_wo	0.721839	0.0728666	0.732325	valylglycine	Peptide
hydroxyproline	0.185711	1.2941	control_o	diabetics_wo	0.278567	0.371945	0.731162	hydroxyproline	Amino Acid
PE241n9Nervonicacid	0.185711	1.35884	control_wo	diabetics_wo	0.557134	0.442381	0.731162	PE24:1n9 (Nervonic acid)	Complex Lipids
vaccenate181n7	0.185711	1.20107	control_wo	control_o	0.371423	0.264324	0.731162	vaccenate (18:1n7)	Lipid
15anhydroglucitol15AG	0.185877	0.619591	control_o	diabetics_wo	0.409555	-0.690613	0.730775	1,5-anhydroglucitol (1,5-AG)	Carbohydrate
alphahydroxyisovalerate	0.0755516	0.628929	control_o	diabetics_o	0.45331	-0.669031	1.12176	alpha-hydroxyisovalerate	Amino Acid
1dihomolinolenylglycerolalphagamma	0.185877	0.802843	control_wo	control_o	0.368987	-0.31681	0.730775	1-dihomo-linolenylglycerol (alpha, gamma)	Lipid
1linoleoylglycerol182	0.185877	0.780513	control_wo	control_o	0.636882	-0.357506	0.730775	1-linoleoylglycerol (18:2)	Lipid
1linoleoylGPC182	0.185877	0.76796	control_wo	diabetics_wo	0.424588	-0.380898	0.730775	1-linoleoyl-GPC (18:2)	Lipid
1myristoylglycerophosphoethanolamine	0.185877	1.6015	control_wo	diabetics_wo	0.361982	0.679425	0.730775	1-myristoylglycerophosphoethanolamine	Lipid
1oleoylGPC181	0.185877	0.758224	control_o	diabetics_wo	0.371753	-0.399303	0.730775	1-oleoyl-GPC (18:1)	Lipid
alphaketoglutarate	0.00728456	1.68398	control_o	diabetics_o	0.0145691	0.751872	2.1376	alpha-ketoglutarate	Energy
2eicosapentaenoylglycerophosphoethanolamine	0.185877	0.775172	control_wo	diabetics_o	0.371753	-0.367412	0.730775	2-eicosapentaenoylglycerophosphoethanolamine*	Lipid
alphatocopherol	0.677585	1.16386	control_o	diabetics_o	0.677585	0.218923	0.169036	alpha-tocopherol	Cofactors and Vitamins
AMP	0.850107	1.19652	control_o	diabetics_o	0.850107	0.258848	0.0705265	AMP	Nucleotide
2linoleoylGPE182	0.185877	0.634057	control_wo	diabetics_o	0.55763	-0.657315	0.730775	2-linoleoyl-GPE* (18:2)*	Lipid
2palmitoylglycerol160	0.185877	1.8676	control_o	diabetics_wo	0.623176	0.901188	0.730775	2-palmitoylglycerol (16:0)	Lipid
adenosine	0.185877	2.31547	diabetics_wo	diabetics_o	0.254753	1.21131	0.730775	adenosine	Nucleotide
alphatocopherol	0.185877	1.39735	control_wo	control_o	0.223052	0.482691	0.730775	alpha-tocopherol	Cofactors and Vitamins
alphatocopherol	0.185877	0.809769	diabetics_wo	diabetics_o	0.223052	-0.304418	0.730775	alpha-tocopherol	Cofactors and Vitamins
asparagylvaline	0.185877	1.7558	diabetics_wo	diabetics_o	0.371753	0.812128	0.730775	asparagylvaline	Peptide
CE183n3aLinolenicacid	0.185877	0.924065	diabetics_wo	diabetics_o	0.55763	-0.113934	0.730775	CE18:3n3 (a-Linolenic acid)	Complex Lipids
CE203n6Dihomoglinoleicacid	0.185877	0.758192	control_wo	diabetics_o	0.55763	-0.399365	0.730775	CE20:3n6 (Di-homo-g-linoleic acid)	Complex Lipids
Cglycosyltryptophan	0.185877	1.23972	diabetics_wo	diabetics_o	0.546073	0.310009	0.730775	C-glycosyltryptophan	Amino Acid
cysteineglutathionedisulfide	0.185877	1.14606	control_wo	diabetics_o	0.55763	0.196685	0.730775	cysteine-glutathione disulfide	Amino Acid
DG183n3aLinolenicacid	0.185877	0.784788	control_wo	control_o	0.278815	-0.349625	0.730775	DG18:3n3 (a-Linolenic acid)	Complex Lipids
DG203n6Dihomoglinoleicacid	0.185877	0.765081	control_wo	control_o	0.371753	-0.386317	0.730775	DG20:3n6 (Di-homo-g-linoleic acid)	Complex Lipids
DG240Lignocericacid	0.185877	1.22132	control_wo	diabetics_wo	0.371753	0.28844	0.730775	DG24:0 (Lignoceric acid)	Complex Lipids
ethylmalonate	0.185877	1.92651	control_wo	diabetics_o	0.361982	0.945993	0.730775	ethylmalonate	Amino Acid
ethylmalonate	0.185877	1.38078	control_o	diabetics_wo	0.361982	0.465487	0.730775	ethylmalonate	Amino Acid
FA181n7Vaccenicacid	0.185877	1.09841	control_wo	diabetics_o	0.278815	0.135419	0.730775	FA18:1n7 (Vaccenic acid)	Lipid
FA182n6Linoleicacid	0.185877	0.932006	diabetics_wo	diabetics_o	0.636882	-0.101589	0.730775	FA18:2n6 (Linoleic acid)	Lipid
FA183n6gLinolenicacid	0.185877	1.6423	control_wo	diabetics_wo	0.723965	0.715721	0.730775	FA18:3n6 (g-Linolenic acid)	Lipid
arabonatexylonate	0.212294	1.35221	control_o	diabetics_o	0.636882	0.435322	0.673063	arabonate/xylonate	Carbohydrate
FA204n6Arachidonicacid	0.185877	1.26703	control_o	diabetics_wo	0.55763	0.341449	0.730775	FA20:4n6 (Arachidonic acid)	Lipid
gammaglutamylglutamine	0.185877	1.15293	control_wo	diabetics_o	0.55763	0.205304	0.730775	gamma-glutamylglutamine	Peptide
heme	0.185877	1.22483	control_wo	diabetics_o	0.361982	0.292584	0.730775	heme	Cofactors and Vitamins
hypotaurine	0.185877	1.30915	control_o	diabetics_wo	0.55763	0.388632	0.730775	hypotaurine	Amino Acid
kynurenine	0.185877	0.700521	control_o	diabetics_wo	0.424588	-0.513501	0.730775	kynurenine	Amino Acid
LY205n3Eicosapentaenoicacid	0.185877	1.42628	control_o	diabetics_wo	0.55763	0.512258	0.730775	LY20:5n3 (Eicosapentaenoic acid)	Complex Lipids
malate	0.185877	1.04892	control_wo	diabetics_o	0.278815	0.0689027	0.730775	malate	Energy
methionine	0.185877	1.14054	control_wo	diabetics_wo	0.371753	0.189712	0.730775	methionine	Amino Acid
nicotinamide	0.185877	0.849445	control_wo	diabetics_wo	0.614979	-0.235408	0.730775	nicotinamide	Cofactors and Vitamins
nicotinate	0.185877	0.825179	control_wo	diabetics_wo	0.371753	-0.27722	0.730775	nicotinate	Cofactors and Vitamins
nicotinate	0.185877	0.882613	control_o	diabetics_wo	0.371753	-0.180148	0.730775	nicotinate	Cofactors and Vitamins
nicotinate	0.185877	1.16021	diabetics_wo	diabetics_o	0.371753	0.21439	0.730775	nicotinate	Cofactors and Vitamins
arginine	0.212294	1.08168	control_o	diabetics_o	0.850107	0.113277	0.673063	arginine	Amino Acid
oleicethanolamide	0.185877	1.24024	control_wo	diabetics_o	0.371753	0.310622	0.730775	oleic ethanolamide	Lipid
oleoyllinoleoylglycerophosphocholine2	0.185877	0.906697	control_wo	control_o	0.55763	-0.141308	0.730775	oleoyl-linoleoyl-glycerophosphocholine (2)*	Lipid
asparagine	0.212294	1.31909	control_o	diabetics_o	0.424588	0.39954	0.673063	asparagine	Amino Acid
asparagylvaline	0.088973	1.68414	control_o	diabetics_o	0.371753	0.752013	1.05074	asparagylvaline	Peptide
palmitoylethanolamide	0.185877	1.21412	control_wo	control_o	0.318441	0.279915	0.730775	palmitoyl ethanolamide	Lipid
palmitoyloleoylglycerophosphoglycerol1	0.185877	4.90509	diabetics_wo	diabetics_o	0.371753	2.29428	0.730775	palmitoyl-oleoyl-glycerophosphoglycerol (1)*	Lipid
PC161n7Palmitoleicacid	0.185877	1.34774	diabetics_wo	diabetics_o	0.517056	0.430547	0.730775	PC16:1n7 (Palmitoleic acid)	Complex Lipids
PC182n6Linoleicacid	0.185877	0.941615	diabetics_wo	diabetics_o	0.461234	-0.0867901	0.730775	PC18:2n6 (Linoleic acid)	Complex Lipids
PC200Arachidicacid	0.185877	0.735783	control_wo	diabetics_o	0.482643	-0.442648	0.730775	PC20:0 (Arachidic acid)	Complex Lipids
PC202n6Eicosadienoicacid	0.185877	1.16781	control_wo	control_o	0.361982	0.223803	0.730775	PC20:2n6 (Eicosadienoic acid)	Complex Lipids
PC202n6Eicosadienoicacid	0.185877	0.811243	diabetics_wo	diabetics_o	0.361982	-0.301795	0.730775	PC20:2n6 (Eicosadienoic acid)	Complex Lipids
PC203n6Dihomoglinoleicacid	0.185877	1.15212	diabetics_wo	diabetics_o	0.371753	0.204291	0.730775	PC20:3n6 (Di-homo-g-linoleic acid)	Complex Lipids
PC204n6Arachidonicacid	0.185877	1.1804	control_wo	diabetics_wo	0.371753	0.239271	0.730775	PC20:4n6 (Arachidonic acid)	Complex Lipids
aspartate	0.520523	0.9872	control_o	diabetics_o	0.791337	-0.0185854	0.28356	aspartate	Amino Acid
PC225n6Osbondacid	0.185877	0.253967	control_wo	diabetics_o	0.318441	-1.97729	0.730775	PC22:5n6 (Osbond acid)	Complex Lipids
PE181n9Oleicacid	0.185877	1.06869	diabetics_wo	diabetics_o	0.546073	0.0958369	0.730775	PE18:1n9 (Oleic acid)	Complex Lipids
PE182n6Linoleicacid	0.185877	0.979303	control_wo	diabetics_wo	0.371753	-0.0301722	0.730775	PE18:2n6 (Linoleic acid)	Complex Lipids
PE203n6Dihomoglinoleicacid	0.185877	0.77664	control_wo	control_o	0.55763	-0.364683	0.730775	PE20:3n6 (Di-homo-g-linoleic acid)	Complex Lipids
PE224n6Adrenicacid	0.185877	1.23071	control_wo	diabetics_o	0.769346	0.299495	0.730775	PE22:4n6 (Adrenic acid)	Complex Lipids
PEdm160Plasmalogenpalmiticacid	0.185877	1.15762	control_wo	diabetics_wo	0.318441	0.211167	0.730775	PEdm16:0 (Plasmalogen palmitic acid)	Complex Lipids
PEdm160Plasmalogenpalmiticacid	0.185877	0.896788	diabetics_wo	diabetics_o	0.318441	-0.157161	0.730775	PEdm16:0 (Plasmalogen palmitic acid)	Complex Lipids
PEdm181n7Plasmalogenvaccenicacid	0.185877	1.20051	diabetics_wo	diabetics_o	0.546073	0.263645	0.730775	PEdm18:1n7 (Plasmalogen vaccenic acid)	Complex Lipids
phenylalanylglutamate	0.185877	2.1238	diabetics_wo	diabetics_o	0.96985	1.08665	0.730775	phenylalanylglutamate	Peptide
phosphoenolpyruvatePEP	0.185877	1.2619	control_wo	diabetics_wo	0.482643	0.3356	0.730775	phosphoenolpyruvate (PEP)	Carbohydrate
PS141n5Myristoleicacid	0.185877	0.740816	control_wo	diabetics_o	0.317408	-0.432813	0.730775	PS14:1n5 (Myristoleic acid)	Complex Lipids
aspartateglutamate	0.344704	1.61576	control_o	diabetics_o	0.641033	0.692215	0.462553	aspartate-glutamate	Peptide
PS180Stearicacid	0.185877	1.09804	control_wo	diabetics_wo	0.677585	0.134933	0.730775	PS18:0 (Stearic acid)	Complex Lipids
PS204n3Eicosatetranoicacid	0.185877	2.86451	control_o	diabetics_wo	0.278815	1.51829	0.730775	PS20:4n3 (Eicosatetranoic acid)	Complex Lipids
pyroglutamine	0.185877	0.575497	control_wo	diabetics_wo	0.546073	-0.79712	0.730775	pyroglutamine*	Amino Acid
serylglutamine	0.185877	1.41386	control_o	diabetics_wo	0.546073	0.499635	0.730775	serylglutamine	Peptide
aspartylaspartate	0.96985	1.05171	control_o	diabetics_o	0.96985	0.0727381	0.0132954	aspartylaspartate	Peptide
stearoyllinoleoylglycerophosphocholine2	0.185877	0.811255	control_wo	control_o	0.546073	-0.301772	0.730775	stearoyl-linoleoyl-glycerophosphocholine (2)*	Lipid
TG161n7Palmitoleicacid	0.185877	0.896017	control_wo	diabetics_wo	0.223052	-0.158401	0.730775	TG16:1n7 (Palmitoleic acid)	Complex Lipids
TG161n7Palmitoleicacid	0.185877	1.30103	control_wo	diabetics_o	0.223052	0.37965	0.730775	TG16:1n7 (Palmitoleic acid)	Complex Lipids
theobromine	0.185877	0.450371	control_wo	diabetics_wo	0.517056	-1.15081	0.730775	theobromine	Xenobiotics
isovalerylglycine	0.197072	0.656358	control_wo	diabetics_wo	0.482289	-0.607445	0.705374	isovalerylglycine	Amino Acid
PC221n9Erucicacid	0.197072	1.56836	diabetics_wo	diabetics_o	0.295608	0.649255	0.705374	PC22:1n9 (Erucic acid)	Complex Lipids
phenyllactatePLA	0.197072	1.04452	control_wo	diabetics_wo	0.394145	0.0628367	0.705374	phenyllactate (PLA)	Amino Acid
seryltyrosine	0.197072	1.06861	control_wo	control_o	0.51009	0.0957399	0.705374	seryltyrosine	Peptide
stearoyllinoleoylglycerophosphoethanolamine2	0.197072	1.83695	diabetics_wo	diabetics_o	0.591217	0.877314	0.705374	stearoyl-linoleoyl-glycerophosphoethanolamine (2)*	Lipid
CDPethanolamine	0.198596	0.822371	control_wo	diabetics_o	0.513321	-0.282138	0.70203	CDP-ethanolamine	Lipid
CE181n7Vaccenicacid	0.198596	0.91024	control_wo	diabetics_wo	0.880476	-0.135682	0.70203	CE18:1n7 (Vaccenic acid)	Complex Lipids
Cglycosyltryptophan	0.198596	1.22837	control_wo	diabetics_o	0.546073	0.296744	0.70203	C-glycosyltryptophan	Amino Acid
aspartylglycine	0.472676	1.14173	control_o	diabetics_o	0.945351	0.191224	0.325437	aspartylglycine	Peptide
aspartylleucine	0.57075	1.26294	control_o	diabetics_o	0.677585	0.336785	0.243554	aspartylleucine	Peptide
betahydroxyisovaleroylcarnitine	0.384673	1.6205	control_o	diabetics_o	0.96985	0.696442	0.414908	beta-hydroxyisovaleroylcarnitine	Amino Acid
1arachidonoylGPI204	0.199647	0.404752	control_wo	control_o	0.288736	-1.30489	0.699737	1-arachidonoyl-GPI* (20:4)*	Lipid
cysteine	0.208838	1.31123	control_o	diabetics_wo	0.746236	0.390922	0.680191	cysteine	Amino Acid
betaine	0.677585	1.04894	control_o	diabetics_o	0.949604	0.068926	0.169036	betaine	Amino Acid
12HETE	0.211606	1.39052	control_wo	diabetics_o	0.909586	0.475629	0.674473	12-HETE	Lipid
FA224n6Adrenicacid	0.211606	2.27978	control_wo	diabetics_wo	0.574318	1.1889	0.674473	FA22:4n6 (Adrenic acid)	Lipid
PC203n9Meadacid	0.211606	0.659204	control_wo	diabetics_o	0.634817	-0.601203	0.674473	PC20:3n9 (Mead acid)	Complex Lipids
PS141n5Myristoleicacid	0.211606	0.734284	control_wo	control_o	0.317408	-0.445591	0.674473	PS14:1n5 (Myristoleic acid)	Complex Lipids
TG184n3Stearidonicacid	0.211606	1.37914	control_wo	control_o	0.544628	0.463773	0.674473	TG18:4n3 (Stearidonic acid)	Complex Lipids
1myristoylglycerol140	0.212122	0.889098	control_o	diabetics_wo	0.614979	-0.169586	0.673414	1-myristoylglycerol (14:0)	Lipid
1myristoylglycerol140	0.212122	1.25769	diabetics_wo	diabetics_o	0.614979	0.330775	0.673414	1-myristoylglycerol (14:0)	Lipid
alphahydroxyisovalerate	0.212122	0.615137	control_o	diabetics_wo	0.636366	-0.701021	0.673414	alpha-hydroxyisovalerate	Amino Acid
aspartylaspartate	0.212122	1.31654	control_wo	diabetics_o	0.424588	0.396751	0.673414	aspartylaspartate	Peptide
trigonellineNmethylnicotinate	0.212122	0.752174	control_o	diabetics_wo	0.678904	-0.410861	0.673414	trigonelline (N'-methylnicotinate)	Cofactors and Vitamins
13methylmyristicacid	0.212294	0.862771	control_o	diabetics_wo	0.909722	-0.21295	0.673063	13-methylmyristic acid	Lipid
butyrylcarnitineC4	0.909688	1.09157	control_o	diabetics_o	0.909688	0.126405	0.0411075	butyrylcarnitine (C4)	Lipid
1linoleoylglycerol182	0.212294	0.795747	control_wo	diabetics_wo	0.636882	-0.329618	0.673063	1-linoleoylglycerol (18:2)	Lipid
caprate100	0.969839	0.970282	control_o	diabetics_o	0.969839	-0.0435239	0.0133005	caprate (10:0)	Lipid
1methylhistamine	0.212294	1.22715	control_o	diabetics_wo	0.57701	0.295311	0.673063	1-methylhistamine	Amino Acid
1oleoylplasmenylethanolamine	0.212294	1.52665	diabetics_wo	diabetics_o	0.546073	0.610372	0.673063	1-oleoylplasmenylethanolamine*	Lipid
1palmitoylglycerol160	0.212294	0.833873	control_o	diabetics_wo	0.96985	-0.262101	0.673063	1-palmitoylglycerol (16:0)	Lipid
1palmitoylGPE160	0.212294	0.809636	control_wo	diabetics_wo	0.636882	-0.304655	0.673063	1-palmitoyl-GPE (16:0)	Lipid
caproate60	0.791337	1.24087	control_o	diabetics_o	0.909722	0.31135	0.101639	caproate (6:0)	Lipid
2palmitoylGPE160	0.212294	1.37127	diabetics_wo	diabetics_o	0.723434	0.455511	0.673063	2-palmitoyl-GPE* (16:0)*	Lipid
caprylate80	0.791337	1.27739	control_o	diabetics_o	0.96985	0.353198	0.101639	caprylate (8:0)	Lipid
3hydroxydecanoate	0.212294	1.18786	control_wo	control_o	0.424588	0.248363	0.673063	3-hydroxydecanoate	Lipid
3indoxylsulfate	0.212294	1.48766	control_wo	diabetics_o	0.57701	0.573047	0.673063	3-indoxyl sulfate	Amino Acid
3indoxylsulfate	0.212294	1.73863	diabetics_wo	diabetics_o	0.57701	0.797951	0.673063	3-indoxyl sulfate	Amino Acid
4hydroxybenzoate	0.212294	1.28851	diabetics_wo	diabetics_o	0.747811	0.365704	0.673063	4-hydroxybenzoate	Xenobiotics
4hydroxyphenylpyruvate	0.212294	0.841378	control_wo	control_o	0.769346	-0.249175	0.673063	4-hydroxyphenylpyruvate	Amino Acid
adenosine	0.212294	0.673278	control_wo	control_o	0.254753	-0.570725	0.673063	adenosine	Nucleotide
carnitine	0.520523	1.08973	control_o	diabetics_o	0.624627	0.123977	0.28356	carnitine	Lipid
AMP	0.212294	0.473079	control_wo	diabetics_o	0.318441	-1.07985	0.673063	AMP	Nucleotide
AMP	0.212294	3.44969	diabetics_wo	diabetics_o	0.318441	1.78647	0.673063	AMP	Nucleotide
catecholsulfate	0.427355	1.33587	control_o	diabetics_o	0.817798	0.417775	0.369211	catechol sulfate	Xenobiotics
CDPethanolamine	0.79126	1.02981	control_o	diabetics_o	0.879784	0.0423713	0.101681	CDP-ethanolamine	Lipid
asparagine	0.212294	1.18084	control_o	diabetics_wo	0.424588	0.239809	0.673063	asparagine	Amino Acid
CE140Myristicacid	0.344704	0.897506	control_o	diabetics_o	0.689408	-0.156007	0.462553	CE14:0 (Myristic acid)	Complex Lipids
asparagine	0.212294	1.11708	diabetics_wo	diabetics_o	0.424588	0.159731	0.673063	asparagine	Amino Acid
aspartylaspartate	0.212294	0.738121	control_o	diabetics_wo	0.424588	-0.43807	0.673063	aspartylaspartate	Peptide
carnitine	0.212294	1.25191	diabetics_wo	diabetics_o	0.57701	0.324136	0.673063	carnitine	Lipid
CE181n9Oleicacid	0.212294	0.938284	control_wo	control_o	0.636882	-0.0919042	0.673063	CE18:1n9 (Oleic acid)	Complex Lipids
CE181n9Oleicacid	0.212294	0.975042	control_wo	diabetics_wo	0.636882	-0.036463	0.673063	CE18:1n9 (Oleic acid)	Complex Lipids
CE183n6gLinolenicacid	0.212294	0.65924	control_o	diabetics_wo	0.482643	-0.601125	0.673063	CE18:3n6 (g-Linolenic acid)	Complex Lipids
DG161n7Palmitoleicacid	0.212294	1.30636	diabetics_wo	diabetics_o	0.636882	0.385547	0.673063	DG16:1n7 (Palmitoleic acid)	Complex Lipids
DG181n7Vaccenicacid	0.212294	1.11534	control_wo	diabetics_o	0.57701	0.157481	0.673063	DG18:1n7 (Vaccenic acid)	Complex Lipids
DG181n7Vaccenicacid	0.212294	1.1091	diabetics_wo	diabetics_o	0.57701	0.149391	0.673063	DG18:1n7 (Vaccenic acid)	Complex Lipids
DG182n6Linoleicacid	0.212294	0.858023	control_wo	control_o	0.567211	-0.220912	0.673063	DG18:2n6 (Linoleic acid)	Complex Lipids
CE141n5Myristoleicacid	0.96985	0.992993	control_o	diabetics_o	0.96985	-0.0101444	0.0132954	CE14:1n5 (Myristoleic acid)	Complex Lipids
DG205n3Eicosapentaenoicacid	0.212294	0.840602	control_wo	diabetics_wo	0.254753	-0.250505	0.673063	DG20:5n3 (Eicosapentaenoic acid)	Complex Lipids
DG241n9Nervonicacid	0.212294	0.573135	control_wo	diabetics_o	0.546073	-0.803052	0.673063	DG24:1n9 (Nervonic acid)	Complex Lipids
CE150Pentadecanoicacid	0.850107	1.0227	control_o	diabetics_o	0.850107	0.0323815	0.0705265	CE15:0 (Pentadecanoic acid)	Complex Lipids
FA203n9Meadacid	0.212294	0.717072	diabetics_wo	diabetics_o	0.424588	-0.479809	0.673063	FA20:3n9 (Mead acid)	Lipid
FA205n3Eicosapentaenoicacid	0.212294	0.666161	control_wo	control_o	0.361982	-0.586058	0.673063	FA20:5n3 (Eicosapentaenoic acid)	Lipid
glutamategammamethylester	0.212294	2.84653	diabetics_wo	diabetics_o	0.624627	1.5092	0.673063	glutamate, gamma-methyl ester	Amino Acid
CE160Palmiticacid	0.96985	0.980988	control_o	diabetics_o	0.96985	-0.0276932	0.0132954	CE16:0 (Palmitic acid)	Complex Lipids
heme	0.212294	1.11678	control_wo	control_o	0.361982	0.159345	0.673063	heme	Cofactors and Vitamins
histidylleucine	0.212294	0.72403	control_o	diabetics_wo	0.409555	-0.465878	0.673063	histidylleucine	Peptide
hypoxanthine	0.212294	1.12965	control_wo	diabetics_wo	0.409555	0.17587	0.673063	hypoxanthine	Nucleotide
isoleucine	0.212294	1.34571	diabetics_wo	diabetics_o	0.289586	0.428366	0.673063	isoleucine	Amino Acid
isovalerylglycine	0.212294	0.713497	control_wo	control_o	0.482289	-0.48702	0.673063	isovalerylglycine	Amino Acid
kynurenine	0.212294	0.810122	control_wo	diabetics_wo	0.424588	-0.303789	0.673063	kynurenine	Amino Acid
LY150Pentadecanoicacid	0.212294	0.840973	control_wo	diabetics_o	0.424588	-0.249868	0.673063	LY15:0 (Pentadecanoic acid)	Complex Lipids
LY225n3Docosapentaenoicacid	0.212294	1.10872	control_o	diabetics_wo	0.318441	0.148891	0.673063	LY22:5n3 (Docosapentaenoic acid)	Complex Lipids
lysylleucine	0.212294	1.61228	diabetics_wo	diabetics_o	0.744195	0.689098	0.673063	lysylleucine	Peptide
CE161n7Palmitoleicacid	0.344704	0.960365	control_o	diabetics_o	0.517056	-0.0583452	0.462553	CE16:1n7 (Palmitoleic acid)	Complex Lipids
Nmethylproline	0.212294	0.7663	control_wo	control_o	0.318441	-0.384019	0.673063	N-methyl proline	Amino Acid
CE180Stearicacid	1	1.04957	control_o	diabetics_o	1	0.0697935	0	CE18:0 (Stearic acid)	Complex Lipids
CE181n7Vaccenicacid	0.73373	1.00281	control_o	diabetics_o	0.880476	0.00404503	0.134464	CE18:1n7 (Vaccenic acid)	Complex Lipids
palmitoyllinoleoylglycerophosphocholine1	0.212294	0.895068	control_wo	diabetics_o	0.517056	-0.15993	0.673063	palmitoyl-linoleoyl-glycerophosphocholine (1)*	Lipid
PC183n6gLinolenicacid	0.212294	0.699306	control_wo	diabetics_o	0.546073	-0.516004	0.673063	PC18:3n6 (g-Linolenic acid)	Complex Lipids
PC201n9Eicosaenoicacid	0.212294	0.821636	control_wo	diabetics_wo	0.769346	-0.283429	0.673063	PC20:1n9 (Eicosaenoic acid)	Complex Lipids
CE181n9Oleicacid	0.472676	1.08655	control_o	diabetics_o	0.813102	0.119755	0.325437	CE18:1n9 (Oleic acid)	Complex Lipids
PC225n6Osbondacid	0.212294	0.260566	control_wo	control_o	0.318441	-1.94028	0.673063	PC22:5n6 (Osbond acid)	Complex Lipids
PE204n6Arachidonicacid	0.212294	1.11267	control_o	diabetics_wo	0.424588	0.154022	0.673063	PE20:4n6 (Arachidonic acid)	Complex Lipids
CE182n6Linoleicacid	0.088973	0.735366	control_o	diabetics_o	0.177946	-0.443466	1.05074	CE18:2n6 (Linoleic acid)	Complex Lipids
PEdm180Plasmalogenstearicacid	0.212294	0.879916	control_wo	control_o	0.318441	-0.184563	0.673063	PEdm18:0 (Plasmalogen stearic acid)	Complex Lipids
PEdm181n7Plasmalogenvaccenicacid	0.212294	1.20245	control_wo	diabetics_o	0.546073	0.265981	0.673063	PEdm18:1n7 (Plasmalogen vaccenic acid)	Complex Lipids
CE183n3aLinolenicacid	0.0640221	0.892268	control_o	diabetics_o	0.384133	-0.164451	1.19367	CE18:3n3 (a-Linolenic acid)	Complex Lipids
CE183n6gLinolenicacid	0.241322	0.659207	control_o	diabetics_o	0.482643	-0.601197	0.617404	CE18:3n6 (g-Linolenic acid)	Complex Lipids
piperine	0.212294	0.345688	control_wo	control_o	0.636882	-1.53246	0.673063	piperine	Xenobiotics
proline	0.212294	1.01835	control_o	diabetics_wo	0.318441	0.0262398	0.673063	proline	Amino Acid
PS150Pentadecanoicacid	0.212294	0.854291	control_o	diabetics_wo	0.641033	-0.2272	0.673063	PS15:0 (Pentadecanoic acid)	Complex Lipids
CE184n3Stearidonicacid	0.620536	1.36883	control_o	diabetics_o	0.845275	0.452942	0.207233	CE18:4n3 (Stearidonic acid)	Complex Lipids
CE200Arachidicacid	0.850107	0.891758	control_o	diabetics_o	1	-0.165276	0.0705265	CE20:0 (Arachidic acid)	Complex Lipids
stearoylarachidonoylglycerophosphocholine1	0.212294	1.15566	control_o	diabetics_wo	0.721839	0.20872	0.673063	stearoyl-arachidonoyl-glycerophosphocholine (1)*	Lipid
CE201n9Eicosaenoicacid	0.73373	1.19595	control_o	diabetics_o	0.791337	0.258161	0.134464	CE20:1n9 (Eicosaenoic acid)	Complex Lipids
CE202n6Eicosadienoicacid	0.0451546	0.902298	control_o	diabetics_o	0.270927	-0.148324	1.3453	CE20:2n6 (Eicosadienoic acid)	Complex Lipids
TG205n3Eicosapentaenoicacid	0.212294	1.17188	control_wo	diabetics_o	0.641033	0.22883	0.673063	TG20:5n3 (Eicosapentaenoic acid)	Complex Lipids
TG225n3Docosapentaenoicacid	0.212294	1.01346	control_wo	diabetics_o	0.689408	0.0192902	0.673063	TG22:5n3 (Docosapentaenoic acid)	Complex Lipids
TG226n3Docosahexaenoicacid	0.212294	1.01115	control_wo	diabetics_wo	0.819109	0.0160001	0.673063	TG22:6n3 (Docosahexaenoic acid)	Complex Lipids
UDPgalactose	0.212294	1.13599	diabetics_wo	diabetics_o	0.636882	0.183953	0.673063	UDP-galactose	Carbohydrate
UDPNacetylglucosamine	0.212294	0.829301	control_wo	diabetics_o	0.850107	-0.270032	0.673063	UDP-N-acetylglucosamine	Carbohydrate
uridine	0.212294	0.79811	diabetics_wo	diabetics_o	0.461608	-0.325341	0.673063	uridine	Nucleotide
xanthosine	0.212294	0.901349	control_wo	control_o	0.614979	-0.149843	0.673063	xanthosine	Nucleotide
3hydroxyisobutyrate	0.220303	1.78804	control_wo	diabetics_o	0.66091	0.838376	0.656979	3-hydroxyisobutyrate	Amino Acid
CE203n6Dihomoglinoleicacid	0.73373	1.07465	control_o	diabetics_o	0.73373	0.103873	0.134464	CE20:3n6 (Di-homo-g-linoleic acid)	Complex Lipids
LY220Behenicacid	0.224725	0.674694	control_o	diabetics_wo	0.847698	-0.567695	0.648348	LY22:0 (Behenic acid)	Complex Lipids
Nacetylglucosamine6phosphate	0.224725	0.818512	diabetics_wo	diabetics_o	0.674176	-0.288924	0.648348	N-acetylglucosamine 6-phosphate	Carbohydrate
inositol1phosphateI1P	0.226127	0.79188	control_wo	control_o	0.67838	-0.336646	0.645648	inositol 1-phosphate (I1P)	Lipid
leucylglycine	0.226301	0.622688	control_wo	diabetics_wo	0.678904	-0.683419	0.645313	leucylglycine	Peptide
leucylglycine	0.226301	1.84008	diabetics_wo	diabetics_o	0.678904	0.879766	0.645313	leucylglycine	Peptide
CE203n9Meadacid	0.57075	0.93319	control_o	diabetics_o	0.6849	-0.0997568	0.243554	CE20:3n9 (Mead acid)	Complex Lipids
trigonellineNmethylnicotinate	0.226301	1.61394	diabetics_wo	diabetics_o	0.678904	0.690587	0.645313	trigonelline (N'-methylnicotinate)	Cofactors and Vitamins
33hydroxyphenylpropionate	0.235063	1.87006	control_o	diabetics_wo	0.848981	0.903083	0.628816	3-(3-hydroxyphenyl)propionate	Amino Acid
LY200Arachidicacid	0.235063	1.40297	diabetics_wo	diabetics_o	0.513321	0.488482	0.628816	LY20:0 (Arachidic acid)	Complex Lipids
CE204n3Eicosatetranoicacid	0.520523	1.09025	control_o	diabetics_o	0.880476	0.124653	0.28356	CE20:4n3 (Eicosatetranoic acid)	Complex Lipids
CE204n6Arachidonicacid	0.909722	0.846853	control_o	diabetics_o	0.96985	-0.239816	0.0410914	CE20:4n6 (Arachidonic acid)	Complex Lipids
histidylalanine	0.239547	0.711456	control_wo	control_o	0.718641	-0.491154	0.620609	histidylalanine	Peptide
glutaroylcarnitineC5	0.240436	0.780683	control_wo	control_o	0.480871	-0.357191	0.619001	glutaroylcarnitine (C5)	Amino Acid
1arachidonoylGPI204	0.240613	2.45166	diabetics_wo	diabetics_o	0.288736	1.29376	0.618681	1-arachidonoyl-GPI* (20:4)*	Lipid
2myristoylglycerol140	0.240613	0.769986	control_o	diabetics_wo	0.435043	-0.377097	0.618681	2-myristoylglycerol (14:0)	Lipid
DG203n9Meadacid	0.240613	0.473874	control_wo	control_o	0.481226	-1.07742	0.618681	DG20:3n9 (Mead acid)	Complex Lipids
DG222Docosadienoicacid	0.240613	1.30695	control_wo	diabetics_o	0.538811	0.3862	0.618681	DG22:2 (Docosadienoic acid)	Complex Lipids
leucylalanine	0.240613	2.7132	diabetics_wo	diabetics_o	0.613522	1.44	0.618681	leucylalanine	Peptide
CE205n3Eicosapentaenoicacid	0.427355	0.999372	control_o	diabetics_o	0.641033	-0.000906902	0.369211	CE20:5n3 (Eicosapentaenoic acid)	Complex Lipids
nicotinamideribonucleotideNMN	0.240613	1.52837	control_wo	diabetics_wo	0.481226	0.611998	0.618681	nicotinamide ribonucleotide (NMN)	Cofactors and Vitamins
CE220Behenicacid	0.301041	1.87103	control_o	diabetics_o	0.687955	0.903831	0.521374	CE22:0 (Behenic acid)	Complex Lipids
TG241n9Nervonicacid	0.240613	0.622193	control_wo	diabetics_wo	0.404108	-0.684566	0.618681	TG24:1n9 (Nervonic acid)	Complex Lipids
CE221n9Erucicacid	0.791337	2.10449	control_o	diabetics_o	0.791337	1.07347	0.101639	CE22:1n9 (Erucic acid)	Complex Lipids
2docosahexaenoylglycerophosphoethanolamine	0.241145	0.720662	control_wo	diabetics_o	0.709013	-0.472605	0.617722	2-docosahexaenoylglycerophosphoethanolamine*	Lipid
2palmitoylGPE160	0.241145	1.49379	control_wo	diabetics_o	0.723434	0.578978	0.617722	2-palmitoyl-GPE* (16:0)*	Lipid
4hydroxynonenalglutathione	0.241145	1.34164	diabetics_wo	diabetics_o	0.945018	0.423998	0.617722	4-hydroxy-nonenal-glutathione	Amino Acid
CE222n6Docosadienoicacid	0.0578323	0.18543	control_o	diabetics_o	0.115665	-2.43105	1.23783	CE22:2n6 (Docosadienoic acid)	Complex Lipids
pyruvate	0.241145	1.073	control_wo	diabetics_wo	0.816942	0.101653	0.617722	pyruvate	Carbohydrate
TG241n9Nervonicacid	0.241145	0.591073	control_wo	control_o	0.404108	-0.758593	0.617722	TG24:1n9 (Nervonic acid)	Complex Lipids
1docosahexaenoylglycerophosphoethanolamine	0.241322	1.68275	diabetics_wo	diabetics_o	0.723965	0.750821	0.617404	1-docosahexaenoylglycerophosphoethanolamine*	Lipid
1linoleoylGPE182	0.241322	0.816057	control_wo	diabetics_o	0.6849	-0.293258	0.617404	1-linoleoyl-GPE (18:2)*	Lipid
1myristoylglycerophosphoethanolamine	0.241322	0.821676	control_wo	diabetics_o	0.361982	-0.283359	0.617404	1-myristoylglycerophosphoethanolamine	Lipid
CE224n6Adrenicacid	0.909722	1.07401	control_o	diabetics_o	1	0.103009	0.0410914	CE22:4n6 (Adrenic acid)	Complex Lipids
1oleoylGPE181	0.241322	1.02951	diabetics_wo	diabetics_o	0.819109	0.0419591	0.617404	1-oleoyl-GPE (18:1)	Lipid
1stearoylGPE180	0.241322	1.27957	diabetics_wo	diabetics_o	0.709013	0.355661	0.617404	1-stearoyl-GPE (18:0)	Lipid
2AMP	0.241322	0.81652	control_o	diabetics_wo	0.812965	-0.292441	0.617404	2'-AMP	Nucleotide
2arachidonoylglycerol	0.241322	0.760213	diabetics_wo	diabetics_o	0.641033	-0.395524	0.617404	2-arachidonoyl glycerol	Lipid
2arachidonoylGPC204	0.241322	1.27333	control_o	diabetics_wo	0.689408	0.348609	0.617404	2-arachidonoyl-GPC* (20:4)*	Lipid
2hydroxystearate	0.241322	1.15397	control_wo	diabetics_wo	0.769346	0.20661	0.617404	2-hydroxystearate	Lipid
2methylbutyroylcarnitineC5	0.241322	1.29602	control_o	diabetics_wo	0.689408	0.374086	0.617404	2-methylbutyroylcarnitine (C5)	Amino Acid
CE225n3Docosapentaenoicacid	0.307489	1.15213	control_o	diabetics_o	0.780784	0.204306	0.51217	CE22:5n3 (Docosapentaenoic acid)	Complex Lipids
CE225n6Osbondacid	0.705351	0.716079	control_o	diabetics_o	0.705351	-0.481809	0.151594	CE22:5n6 (Osbond acid)	Complex Lipids
6phosphogluconate	0.241322	1.68344	control_o	diabetics_wo	0.723965	0.751413	0.617404	6-phosphogluconate	Carbohydrate
CE226n3Docosahexaenoicacid	1	0.993409	control_o	diabetics_o	1	-0.00954052	0	CE22:6n3 (Docosahexaenoic acid)	Complex Lipids
allantoin	0.241322	2.35961	diabetics_wo	diabetics_o	0.614979	1.23855	0.617404	allantoin	Nucleotide
Cglycosyltryptophan	0.273036	1.07323	control_o	diabetics_o	0.546073	0.101959	0.56378	C-glycosyltryptophan	Amino Acid
CE203n9Meadacid	0.241322	1.64451	control_wo	diabetics_o	0.482643	0.717654	0.617404	CE20:3n9 (Mead acid)	Complex Lipids
CE226n3Docosahexaenoicacid	0.241322	1.10986	control_o	diabetics_wo	1	0.150374	0.617404	CE22:6n3 (Docosahexaenoic acid)	Complex Lipids
choline	0.241322	1.14775	control_wo	diabetics_o	0.461608	0.198809	0.617404	choline	Lipid
cholesterol	0.0756616	1.17589	control_o	diabetics_o	0.151323	0.233747	1.12112	cholesterol	Lipid
DG225n3Docosapentaenoicacid	0.241322	1.1767	control_wo	control_o	0.461234	0.234752	0.617404	DG22:5n3 (Docosapentaenoic acid)	Complex Lipids
erythronate	0.241322	0.965917	control_o	diabetics_wo	0.546073	-0.0500294	0.617404	erythronate*	Carbohydrate
ethylmalonate	0.241322	1.36069	control_wo	diabetics_wo	0.361982	0.444335	0.617404	ethylmalonate	Amino Acid
FA161n7Palmitoleicacid	0.241322	0.886218	control_wo	diabetics_wo	0.482643	-0.174267	0.617404	FA16:1n7 (Palmitoleic acid)	Lipid
FA183n3aLinolenicacid	0.241322	0.842409	control_wo	control_o	0.361982	-0.247407	0.617404	FA18:3n3 (a-Linolenic acid)	Lipid
FA183n3aLinolenicacid	0.241322	1.26231	control_o	diabetics_wo	0.361982	0.336066	0.617404	FA18:3n3 (a-Linolenic acid)	Lipid
FA183n6gLinolenicacid	0.241322	1.38845	control_wo	diabetics_o	0.723965	0.473471	0.617404	FA18:3n6 (g-Linolenic acid)	Lipid
choline	0.088973	1.13674	control_o	diabetics_o	0.461608	0.184906	1.05074	choline	Lipid
glucuronate	0.241322	1.18973	control_o	diabetics_wo	0.723965	0.250629	0.617404	glucuronate	Carbohydrate
citrulline	0.73373	0.962382	control_o	diabetics_o	0.96985	-0.0553189	0.134464	citrulline	Amino Acid
heme	0.241322	1.7977	diabetics_wo	diabetics_o	0.361982	0.846156	0.617404	heme	Cofactors and Vitamins
hydroxyproline	0.241322	1.1606	control_wo	diabetics_wo	0.289586	0.214874	0.617404	hydroxyproline	Amino Acid
isobutyrylcarnitineC4	0.241322	1.35326	diabetics_wo	diabetics_o	0.641033	0.436439	0.617404	isobutyrylcarnitine (C4)	Amino Acid
isoleucine	0.241322	1.20499	control_wo	diabetics_wo	0.289586	0.269017	0.617404	isoleucine	Amino Acid
CMP	0.384673	0.822883	control_o	diabetics_o	0.427355	-0.28124	0.414908	CMP	Nucleotide
creatine	0.307489	1.07391	control_o	diabetics_o	0.623176	0.102873	0.51217	creatine	Amino Acid
methylpalmitate15or2	0.241322	1.18861	diabetics_wo	diabetics_o	0.546073	0.249275	0.617404	methylpalmitate (15 or 2)	Lipid
creatinephosphate	0.273036	0.759077	control_o	diabetics_o	0.614979	-0.397681	0.56378	creatine phosphate	Amino Acid
nicotinamide	0.241322	1.11949	diabetics_wo	diabetics_o	0.614979	0.162844	0.617404	nicotinamide	Cofactors and Vitamins
ophthalmate	0.241322	1.20582	control_wo	control_o	0.614979	0.27001	0.617404	ophthalmate	Amino Acid
PC200Arachidicacid	0.241322	0.779461	control_wo	diabetics_wo	0.482643	-0.359451	0.617404	PC20:0 (Arachidic acid)	Complex Lipids
PC202n6Eicosadienoicacid	0.241322	1.27452	control_wo	diabetics_wo	0.361982	0.349953	0.617404	PC20:2n6 (Eicosadienoic acid)	Complex Lipids
PCdm160Plasmalogenpalmiticacid	0.241322	0.833071	diabetics_wo	diabetics_o	0.624627	-0.263489	0.617404	PCdm16:0 (Plasmalogen palmitic acid)	Complex Lipids
PCdm180Plasmalogenstearicacid	0.241322	1.23468	control_wo	diabetics_wo	0.482643	0.304139	0.617404	PCdm18:0 (Plasmalogen stearic acid)	Complex Lipids
PE160Palmiticacid	0.241322	1.09105	diabetics_wo	diabetics_o	0.361982	0.125711	0.617404	PE16:0 (Palmitic acid)	Complex Lipids
PE183n3aLinolenicacid	0.241322	0.936229	control_wo	diabetics_o	0.856126	-0.0950673	0.617404	PE18:3n3 (a-Linolenic acid)	Complex Lipids
PE204n3Eicosatetranoicacid	0.241322	0.423041	control_wo	diabetics_o	0.361982	-1.24113	0.617404	PE20:4n3 (Eicosatetranoic acid)	Complex Lipids
PE225n3Docosapentaenoicacid	0.241322	1.0123	control_wo	diabetics_wo	0.813102	0.0176337	0.617404	PE22:5n3 (Docosapentaenoic acid)	Complex Lipids
creatinine	0.73373	1.20647	control_o	diabetics_o	0.96985	0.270793	0.134464	creatinine	Amino Acid
PS161n7Palmitoleicacid	0.241322	1.01733	control_wo	diabetics_wo	0.361982	0.0247875	0.617404	PS16:1n7 (Palmitoleic acid)	Complex Lipids
PS180Stearicacid	0.241322	1.07956	control_wo	control_o	0.677585	0.110449	0.617404	PS18:0 (Stearic acid)	Complex Lipids
PS203n6Dihomoglinoleicacid	0.241322	0.78469	control_wo	control_o	0.327644	-0.349805	0.617404	PS20:3n6 (Di-homo-g-linoleic acid)	Complex Lipids
cycloleupro	0.969805	0.547783	control_o	diabetics_o	0.969805	-0.868324	0.0133158	cyclo(leu-pro)	Peptide
PSdm180Plasmalogenstearicacid	0.241322	0.831466	diabetics_wo	diabetics_o	0.409555	-0.266271	0.617404	PSdm18:0 (Plasmalogen stearic acid)	Complex Lipids
putrescine	0.241322	0.787236	control_wo	diabetics_o	0.482643	-0.345132	0.617404	putrescine	Amino Acid
scylloinositol	0.241322	1.07052	diabetics_wo	diabetics_o	0.709013	0.0983118	0.617404	scyllo-inositol	Lipid
SM220Ndocosadecanoylsphing4enine1phosphocholine	0.241322	0.879302	control_wo	diabetics_wo	0.689408	-0.18557	0.617404	SM22:0 (N-(docosadecanoyl)-sphing-4-enine-1-phosphocholine)	Complex Lipids
cyclopropro	0.520523	1.27242	control_o	diabetics_o	0.909722	0.347576	0.28356	cyclo(pro-pro)	Peptide
TG225n3Docosapentaenoicacid	0.241322	1.01972	control_wo	diabetics_wo	0.689408	0.0281661	0.617404	TG22:5n3 (Docosapentaenoic acid)	Complex Lipids
cysteine	0.297091	1.43401	control_o	diabetics_o	0.746236	0.520054	0.52711	cysteine	Amino Acid
uracil	0.241322	0.798234	diabetics_wo	diabetics_o	0.513321	-0.325117	0.617404	uracil	Nucleotide
urate	0.241322	1.0999	control_o	diabetics_wo	0.461234	0.137372	0.617404	urate	Nucleotide
urate	0.241322	1.46136	diabetics_wo	diabetics_o	0.461234	0.547311	0.617404	urate	Nucleotide
valylaspartate	0.241322	1.23119	control_o	diabetics_wo	0.723965	0.300054	0.617404	valylaspartate	Peptide
indolepropionate	0.255045	0.314451	control_wo	diabetics_wo	0.774925	-1.66909	0.593383	indolepropionate	Amino Acid
seryltyrosine	0.255045	1.39613	control_wo	diabetics_wo	0.51009	0.481438	0.593383	seryltyrosine	Peptide
threonylglutamate	0.255045	1.41973	control_o	diabetics_wo	0.579474	0.505621	0.593383	threonylglutamate	Peptide
CDPethanolamine	0.25666	0.783669	control_wo	diabetics_wo	0.513321	-0.351684	0.590641	CDP-ethanolamine	Lipid
LY200Arachidicacid	0.25666	1.36394	control_wo	control_o	0.513321	0.447783	0.590641	LY20:0 (Arachidic acid)	Complex Lipids
Nmethylpipecolate	0.25666	0.71569	control_wo	diabetics_wo	0.486603	-0.482593	0.590641	N-methylpipecolate	Xenobiotics
uracil	0.25666	1.43011	control_o	diabetics_wo	0.513321	0.516124	0.590641	uracil	Nucleotide
DG222Docosadienoicacid	0.269406	1.4489	control_wo	control_o	0.538811	0.534956	0.569593	DG22:2 (Docosadienoic acid)	Complex Lipids
histidylphenylalanine	0.269406	0.400133	control_wo	diabetics_wo	0.538811	-1.32145	0.569593	histidylphenylalanine	Peptide
cysteineglutathionedisulfide	0.791337	1.03993	control_o	diabetics_o	0.791337	0.0564862	0.101639	cysteine-glutathione disulfide	Amino Acid
leucylalanine	0.269406	0.460017	control_wo	diabetics_wo	0.613522	-1.12024	0.569593	leucylalanine	Peptide
TG241n9Nervonicacid	0.269406	0.553528	diabetics_wo	diabetics_o	0.404108	-0.853271	0.569593	TG24:1n9 (Nervonic acid)	Complex Lipids
CE220Behenicacid	0.271227	1.4556	control_wo	diabetics_o	0.687955	0.541617	0.566667	CE22:0 (Behenic acid)	Complex Lipids
PE141n5Myristoleicacid	0.271227	0.682264	control_wo	diabetics_o	0.849884	-0.551598	0.566667	PE14:1n5 (Myristoleic acid)	Complex Lipids
glycylvaline	0.272133	0.995235	control_wo	diabetics_wo	0.432148	-0.00689054	0.565218	glycylvaline	Peptide
adenosine35cyclicmonophosphatecAMP	0.272314	0.80886	control_o	diabetics_wo	0.816942	-0.306038	0.56493	adenosine 3',5'-cyclic monophosphate (cAMP)	Nucleotide
cysteinesulfinicacid	0.0539026	1.52643	control_o	diabetics_o	0.161708	0.610165	1.26839	cysteine sulfinic acid	Amino Acid
CE184n3Stearidonicacid	0.272314	2.98744	control_wo	diabetics_wo	0.607651	1.57891	0.56493	CE18:4n3 (Stearidonic acid)	Complex Lipids
FA225n6Osbondacid	0.272314	0.56816	diabetics_wo	diabetics_o	0.408471	-0.815631	0.56493	FA22:5n6 (Osbond acid)	Lipid
phenyllactatePLA	0.272314	1.38077	diabetics_wo	diabetics_o	0.408471	0.465473	0.56493	phenyllactate (PLA)	Amino Acid
pyruvate	0.272314	1.15005	control_wo	control_o	0.816942	0.201692	0.56493	pyruvate	Carbohydrate
cytidine	0.42561	0.578921	control_o	diabetics_o	0.909688	-0.788563	0.370988	cytidine	Nucleotide
gluconate	0.272856	0.681824	control_wo	control_o	0.327427	-0.552529	0.564067	gluconate	Xenobiotics
LY183n3aLinolenicacid	0.272856	0.502306	control_wo	control_o	0.567211	-0.993362	0.564067	LY18:3n3 (a-Linolenic acid)	Complex Lipids
15anhydroglucitol15AG	0.273036	0.834365	control_wo	diabetics_o	0.409555	-0.26125	0.56378	1,5-anhydroglucitol (1,5-AG)	Carbohydrate
15anhydroglucitol15AG	0.273036	1.62966	diabetics_wo	diabetics_o	0.409555	0.704569	0.56378	1,5-anhydroglucitol (1,5-AG)	Carbohydrate
1dihomolinolenylglycerolalphagamma	0.273036	0.972135	control_wo	diabetics_wo	0.368987	-0.0407719	0.56378	1-dihomo-linolenylglycerol (alpha, gamma)	Lipid
1dihomolinolenylglycerolalphagamma	0.273036	1.21087	control_o	diabetics_wo	0.368987	0.276038	0.56378	1-dihomo-linolenylglycerol (alpha, gamma)	Lipid
cytidine5monophosphoNacetylneuraminicacid	0.427355	1.31833	control_o	diabetics_o	0.791337	0.398714	0.369211	cytidine 5'-monophospho-N-acetylneuraminic acid	Carbohydrate
1oleoylGPE181	0.273036	0.931366	control_o	diabetics_wo	0.819109	-0.10258	0.56378	1-oleoyl-GPE (18:1)	Lipid
1oleoylplasmenylethanolamine	0.273036	0.757524	control_wo	diabetics_wo	0.546073	-0.400636	0.56378	1-oleoylplasmenylethanolamine*	Lipid
1oleoylplasmenylethanolamine	0.273036	0.813073	control_o	diabetics_wo	0.546073	-0.298542	0.56378	1-oleoylplasmenylethanolamine*	Lipid
3hydroxybutyrateBHBA	0.273036	1.00622	control_o	diabetics_wo	0.409555	0.00894341	0.56378	3-hydroxybutyrate (BHBA)	Lipid
3hydroxybutyrateBHBA	0.273036	3.30165	diabetics_wo	diabetics_o	0.409555	1.72319	0.56378	3-hydroxybutyrate (BHBA)	Lipid
3methylglutaconate	0.273036	1.13463	diabetics_wo	diabetics_o	0.614979	0.182227	0.56378	3-methylglutaconate	Amino Acid
3phosphoglycerate	0.273036	1.04604	control_wo	diabetics_wo	0.546073	0.064939	0.56378	3-phosphoglycerate	Carbohydrate
dehydroisoandrosteronesulfateDHEAS	0.57075	1.56909	control_o	diabetics_o	0.6849	0.649932	0.243554	dehydroisoandrosterone sulfate (DHEA-S)	Lipid
acisoga	0.273036	1.26866	control_o	diabetics_wo	0.517056	0.343302	0.56378	acisoga	Amino Acid
adenine	0.273036	1.73619	diabetics_wo	diabetics_o	0.517056	0.795928	0.56378	adenine	Nucleotide
alanylglutamate	0.273036	1.28994	control_wo	diabetics_wo	0.819109	0.367301	0.56378	alanylglutamate	Peptide
alanylglutamate	0.273036	0.787661	diabetics_wo	diabetics_o	0.819109	-0.344353	0.56378	alanylglutamate	Peptide
aspartate	0.273036	0.771965	control_wo	diabetics_wo	0.791337	-0.373392	0.56378	aspartate	Amino Acid
aspartylleucine	0.273036	1.393	diabetics_wo	diabetics_o	0.677585	0.478194	0.56378	aspartylleucine	Peptide
CE140Myristicacid	0.273036	0.925808	diabetics_wo	diabetics_o	0.689408	-0.111215	0.56378	CE14:0 (Myristic acid)	Complex Lipids
CE204n3Eicosatetranoicacid	0.273036	0.846575	control_wo	diabetics_wo	0.819109	-0.240291	0.56378	CE20:4n3 (Eicosatetranoic acid)	Complex Lipids
CE204n6Arachidonicacid	0.273036	0.634755	control_wo	diabetics_o	0.689408	-0.655729	0.56378	CE20:4n6 (Arachidonic acid)	Complex Lipids
CE221n9Erucicacid	0.273036	0.481875	control_wo	control_o	0.512826	-1.05327	0.56378	CE22:1n9 (Erucic acid)	Complex Lipids
CE225n3Docosapentaenoicacid	0.273036	1.21925	control_o	diabetics_wo	0.780784	0.285994	0.56378	CE22:5n3 (Docosapentaenoic acid)	Complex Lipids
deoxycarnitine	0.909722	1.1558	control_o	diabetics_o	0.909722	0.208897	0.0410914	deoxycarnitine	Lipid
citrulline	0.273036	1.06343	control_o	diabetics_wo	0.96985	0.0887203	0.56378	citrulline	Amino Acid
creatine	0.273036	0.860275	control_wo	diabetics_wo	0.623176	-0.21713	0.56378	creatine	Amino Acid
DG140Myristicacid	0.241322	0.92394	control_o	diabetics_o	0.482643	-0.114129	0.617404	DG14:0 (Myristic acid)	Complex Lipids
DG160Palmiticacid	0.273036	0.968503	diabetics_wo	diabetics_o	0.934764	-0.0461716	0.56378	DG16:0 (Palmitic acid)	Complex Lipids
DG141n5Myristoleicacid	1	0.966654	control_o	diabetics_o	1	-0.0489285	0	DG14:1n5 (Myristoleic acid)	Complex Lipids
DG150Pentadecanoicacid	0.472676	0.944084	control_o	diabetics_o	0.780784	-0.0830135	0.325437	DG15:0 (Pentadecanoic acid)	Complex Lipids
DG182n6Linoleicacid	0.273036	1.12756	control_o	diabetics_wo	0.567211	0.17321	0.56378	DG18:2n6 (Linoleic acid)	Complex Lipids
DG200Arachidicacid	0.273036	0.930786	diabetics_wo	diabetics_o	0.909722	-0.103479	0.56378	DG20:0 (Arachidic acid)	Complex Lipids
DG160Palmiticacid	0.623176	0.953405	control_o	diabetics_o	0.934764	-0.0688386	0.205389	DG16:0 (Palmitic acid)	Complex Lipids
DG240Lignocericacid	0.273036	1.16337	control_o	diabetics_wo	0.390683	0.218316	0.56378	DG24:0 (Lignoceric acid)	Complex Lipids
DG241n9Nervonicacid	0.273036	0.488201	control_wo	control_o	0.546073	-1.03445	0.56378	DG24:1n9 (Nervonic acid)	Complex Lipids
erythronate	0.273036	1.43053	control_wo	diabetics_o	0.546073	0.516552	0.56378	erythronate*	Carbohydrate
DG161n7Palmitoleicacid	0.850107	1.0911	control_o	diabetics_o	0.850107	0.125782	0.0705265	DG16:1n7 (Palmitoleic acid)	Complex Lipids
FA160Palmiticacid	0.273036	0.968171	control_wo	diabetics_o	0.689408	-0.0466661	0.56378	FA16:0 (Palmitic acid)	Lipid
FA160Palmiticacid	0.273036	0.974811	diabetics_wo	diabetics_o	0.689408	-0.0368052	0.56378	FA16:0 (Palmitic acid)	Lipid
FA200Arachidicacid	0.273036	0.894492	diabetics_wo	diabetics_o	0.677585	-0.160859	0.56378	FA20:0 (Arachidic acid)	Lipid
FA201n9Eicosaenoicacid	0.273036	0.947732	control_wo	diabetics_o	0.747811	-0.077449	0.56378	FA20:1n9 (Eicosaenoic acid)	Lipid
FA225n3Docosapentaenoicacid	0.273036	1.2411	control_o	diabetics_wo	0.780784	0.311614	0.56378	FA22:5n3 (Docosapentaenoic acid)	Lipid
fructose	0.273036	0.725542	control_wo	control_o	0.512826	-0.462868	0.56378	fructose	Carbohydrate
fumarate	0.273036	1.05021	control_wo	diabetics_o	0.461234	0.0706729	0.56378	fumarate	Energy
DG180Stearicacid	0.273036	0.841605	control_o	diabetics_o	0.945351	-0.248784	0.56378	DG18:0 (Stearic acid)	Complex Lipids
glutathioneoxidizedGSSG	0.273036	0.769008	control_wo	diabetics_wo	0.769346	-0.37893	0.56378	glutathione, oxidized (GSSG)	Amino Acid
glutathionereducedGSH	0.273036	1.19704	control_wo	diabetics_o	0.791337	0.259468	0.56378	glutathione, reduced (GSH)	Amino Acid
DG181n7Vaccenicacid	0.344704	1.0507	control_o	diabetics_o	0.57701	0.0713557	0.462553	DG18:1n7 (Vaccenic acid)	Complex Lipids
glycerate	0.273036	0.910907	diabetics_wo	diabetics_o	0.409555	-0.134625	0.56378	glycerate	Carbohydrate
glycerophosphoinositol	0.273036	0.802325	control_wo	control_o	0.850107	-0.317742	0.56378	glycerophosphoinositol*	Lipid
histidylleucine	0.273036	0.798574	control_wo	control_o	0.409555	-0.324502	0.56378	histidylleucine	Peptide
hypoxanthine	0.273036	1.16295	control_wo	diabetics_o	0.409555	0.217788	0.56378	hypoxanthine	Nucleotide
isovalerylcarnitineC5	0.273036	0.865324	diabetics_wo	diabetics_o	0.709013	-0.208687	0.56378	isovalerylcarnitine (C5)	Amino Acid
lidocaine	0.273036	1.14575	control_wo	control_o	0.641033	0.19629	0.56378	lidocaine	Xenobiotics
LY140Myristicacid	0.273036	0.927992	control_wo	diabetics_wo	0.368987	-0.107815	0.56378	LY14:0 (Myristic acid)	Complex Lipids
DG181n9Oleicacid	0.273036	1.07556	control_o	diabetics_o	0.689408	0.10509	0.56378	DG18:1n9 (Oleic acid)	Complex Lipids
DG182n6Linoleicacid	0.472676	1.0686	control_o	diabetics_o	0.567211	0.0957192	0.325437	DG18:2n6 (Linoleic acid)	Complex Lipids
methioninesulfoxide	0.273036	1.07175	control_o	diabetics_wo	0.791337	0.0999703	0.56378	methionine sulfoxide	Amino Acid
methylglucopyranosidealphabeta	0.273036	1.2591	control_wo	diabetics_o	0.409555	0.332395	0.56378	methyl glucopyranoside (alpha + beta)	Xenobiotics
methylpalmitate15or2	0.273036	1.25656	control_wo	control_o	0.546073	0.32948	0.56378	methylpalmitate (15 or 2)	Lipid
Nacetylalanine	0.273036	1.25896	control_wo	diabetics_o	0.546073	0.332233	0.56378	N-acetylalanine	Amino Acid
NacetylaspartateNAA	0.273036	1.17776	control_o	diabetics_wo	0.461234	0.236042	0.56378	N-acetylaspartate (NAA)	Amino Acid
Nacetylputrescine	0.273036	0.808513	control_wo	diabetics_o	0.546073	-0.306657	0.56378	N-acetylputrescine	Amino Acid
DG183n3aLinolenicacid	0.96985	0.998314	control_o	diabetics_o	0.96985	-0.00243469	0.0132954	DG18:3n3 (a-Linolenic acid)	Complex Lipids
Nacetylputrescine	0.273036	0.752145	diabetics_wo	diabetics_o	0.546073	-0.410918	0.56378	N-acetylputrescine	Amino Acid
palmitoylarachidonoylglycerophosphocholine1	0.273036	1.18574	diabetics_wo	diabetics_o	0.819109	0.245791	0.56378	palmitoyl-arachidonoyl-glycerophosphocholine (1)*	Lipid
PC161n7Palmitoleicacid	0.273036	1.16362	control_wo	control_o	0.517056	0.218615	0.56378	PC16:1n7 (Palmitoleic acid)	Complex Lipids
PC180Stearicacid	0.273036	0.927662	control_wo	control_o	0.567211	-0.108329	0.56378	PC18:0 (Stearic acid)	Complex Lipids
PC181n9Oleicacid	0.273036	0.994389	control_o	diabetics_wo	0.96985	-0.00811841	0.56378	PC18:1n9 (Oleic acid)	Complex Lipids
PC182n6Linoleicacid	0.273036	0.919525	control_wo	diabetics_o	0.461234	-0.12104	0.56378	PC18:2n6 (Linoleic acid)	Complex Lipids
PC182n6Linoleicacid	0.273036	1.07886	control_o	diabetics_wo	0.461234	0.109511	0.56378	PC18:2n6 (Linoleic acid)	Complex Lipids
PC183n6gLinolenicacid	0.273036	1.2298	control_o	diabetics_wo	0.546073	0.298421	0.56378	PC18:3n6 (g-Linolenic acid)	Complex Lipids
PC205n3Eicosapentaenoicacid	0.273036	0.908606	diabetics_wo	diabetics_o	0.769346	-0.138274	0.56378	PC20:5n3 (Eicosapentaenoic acid)	Complex Lipids
PCdm160Plasmalogenpalmiticacid	0.273036	1.14663	control_o	diabetics_wo	0.624627	0.197402	0.56378	PCdm16:0 (Plasmalogen palmitic acid)	Complex Lipids
PE140Myristicacid	0.273036	0.849233	control_wo	diabetics_wo	0.546073	-0.235767	0.56378	PE14:0 (Myristic acid)	Complex Lipids
PE150Pentadecanoicacid	0.273036	1.27965	diabetics_wo	diabetics_o	0.747811	0.355744	0.56378	PE15:0 (Pentadecanoic acid)	Complex Lipids
PE181n9Oleicacid	0.273036	0.915787	control_wo	diabetics_wo	0.546073	-0.126916	0.56378	PE18:1n9 (Oleic acid)	Complex Lipids
DG183n6gLinolenicacid	0.384673	0.899531	control_o	diabetics_o	1	-0.152755	0.414908	DG18:3n6 (g-Linolenic acid)	Complex Lipids
PE200Arachidicacid	0.273036	1.09342	control_wo	diabetics_o	0.709013	0.128854	0.56378	PE20:0 (Arachidic acid)	Complex Lipids
PE225n6Osbondacid	0.273036	1.23501	control_wo	control_o	0.6849	0.304521	0.56378	PE22:5n6 (Osbond acid)	Complex Lipids
PEdm181n7Plasmalogenvaccenicacid	0.273036	1.13678	control_wo	control_o	0.546073	0.184953	0.56378	PEdm18:1n7 (Plasmalogen vaccenic acid)	Complex Lipids
phenolsulfate	0.273036	1.96475	diabetics_wo	diabetics_o	0.880476	0.974347	0.56378	phenol sulfate	Amino Acid
phenylacetylglutamine	0.273036	0.510472	control_o	diabetics_wo	0.747811	-0.970097	0.56378	phenylacetylglutamine	Amino Acid
prolylhydroxyproline	0.273036	0.685269	control_wo	diabetics_wo	0.512826	-0.545257	0.56378	prolylhydroxyproline	Amino Acid
PS150Pentadecanoicacid	0.273036	1.20248	control_wo	control_o	0.641033	0.266015	0.56378	PS15:0 (Pentadecanoic acid)	Complex Lipids
PS203n6Dihomoglinoleicacid	0.273036	1.20471	control_wo	diabetics_o	0.327644	0.268687	0.56378	PS20:3n6 (Di-homo-g-linoleic acid)	Complex Lipids
PS204n6Arachidonicacid	0.273036	1.27394	control_o	diabetics_wo	0.854711	0.349293	0.56378	PS20:4n6 (Arachidonic acid)	Complex Lipids
PSdm180Plasmalogenstearicacid	0.273036	1.19026	control_wo	diabetics_wo	0.409555	0.251278	0.56378	PSdm18:0 (Plasmalogen stearic acid)	Complex Lipids
pyroglutamine	0.273036	0.621622	control_o	diabetics_wo	0.546073	-0.68589	0.56378	pyroglutamine*	Amino Acid
DG200Arachidicacid	0.307489	0.954021	control_o	diabetics_o	0.909722	-0.067907	0.51217	DG20:0 (Arachidic acid)	Complex Lipids
serylvaline	0.273036	0.578131	control_wo	diabetics_wo	0.819109	-0.790532	0.56378	serylvaline	Peptide
SM180Noctadecanoylsphing4enine1phosphocholine	0.273036	0.853883	diabetics_wo	diabetics_o	0.854711	-0.22789	0.56378	SM18:0 (N-(octadecanoyl)-sphing-4-enine-1-phosphocholine)	Complex Lipids
SM240Ntetracosadecanoylsphing4enine1phosphocholine	0.273036	1.20305	control_o	diabetics_wo	0.909722	0.266691	0.56378	SM24:0 (N-(tetracosadecanoyl)-sphing-4-enine-1-phosphocholine)	Complex Lipids
sphingosine	0.273036	1.66577	control_wo	control_o	0.813102	0.736188	0.56378	sphingosine	Lipid
stearoyllinoleoylglycerophosphocholine2	0.273036	0.869281	control_wo	diabetics_o	0.546073	-0.202105	0.56378	stearoyl-linoleoyl-glycerophosphocholine (2)*	Lipid
stearoyllinoleoylglycerophosphocholine2	0.273036	1.19047	control_o	diabetics_wo	0.546073	0.25153	0.56378	stearoyl-linoleoyl-glycerophosphocholine (2)*	Lipid
stearoyloleoylglycerophosphoserine1	0.273036	0.89526	control_wo	control_o	0.709013	-0.159622	0.56378	stearoyl-oleoyl-glycerophosphoserine (1)*	Lipid
DG201n9Eicosaenoicacid	0.0539026	1.68519	control_o	diabetics_o	0.177946	0.75291	1.26839	DG20:1n9 (Eicosaenoic acid)	Complex Lipids
TG183n6gLinolenicacid	0.273036	1.04869	control_wo	diabetics_o	0.546073	0.0685885	0.56378	TG18:3n6 (g-Linolenic acid)	Complex Lipids
DG202n6Eicosadienoicacid	0.623176	0.980812	control_o	diabetics_o	0.909722	-0.0279516	0.205389	DG20:2n6 (Eicosadienoic acid)	Complex Lipids
TG221n9Erucicacid	0.273036	0.803031	diabetics_wo	diabetics_o	0.79126	-0.316472	0.56378	TG22:1n9 (Erucic acid)	Complex Lipids
TG226n3Docosahexaenoicacid	0.273036	1.16425	control_o	diabetics_wo	0.819109	0.219397	0.56378	TG22:6n3 (Docosahexaenoic acid)	Complex Lipids
DG203n6Dihomoglinoleicacid	0.0756616	1.50757	control_o	diabetics_o	0.371753	0.592225	1.12112	DG20:3n6 (Di-homo-g-linoleic acid)	Complex Lipids
TotalSphingomyelin	0.273036	1.06821	diabetics_wo	diabetics_o	1	0.0951959	0.56378	Total Sphingomyelin	Complex Lipids
TotalTriacylglycerol	0.273036	0.934697	control_wo	control_o	0.614979	-0.0974286	0.56378	Total Triacylglycerol	Complex Lipids
tryptophylglycine	0.273036	0.753983	control_wo	control_o	0.409555	-0.407395	0.56378	tryptophylglycine	Peptide
tyrosylalanine	0.273036	1.21136	control_wo	diabetics_wo	0.546073	0.276633	0.56378	tyrosylalanine	Peptide
tyrosylalanine	0.273036	1.21754	control_o	diabetics_wo	0.546073	0.283965	0.56378	tyrosylalanine	Peptide
tyrosylvaline	0.273036	1.08594	control_wo	control_o	0.409555	0.118948	0.56378	tyrosylvaline	Peptide
uridine	0.273036	1.25726	control_o	diabetics_wo	0.461608	0.33028	0.56378	uridine	Nucleotide
valyllysine	0.273036	0.715305	control_wo	control_o	0.747811	-0.483369	0.56378	valyllysine	Peptide
alanyltryptophan	0.288099	0.500005	control_wo	diabetics_wo	0.576198	-0.999985	0.540459	alanyltryptophan	Peptide
glycylvaline	0.288099	1.24466	control_wo	diabetics_o	0.432148	0.315747	0.540459	glycylvaline	Peptide
LY220Behenicacid	0.288099	1.38291	diabetics_wo	diabetics_o	0.847698	0.467705	0.540459	LY22:0 (Behenic acid)	Complex Lipids
pyroglutamylglycine	0.288099	1.1318	control_o	diabetics_wo	0.747183	0.178613	0.540459	pyroglutamylglycine	Peptide
aspartylaspartate	0.289556	1.25181	control_wo	control_o	0.434333	0.324013	0.538268	aspartylaspartate	Peptide
DG203n9Meadacid	0.879784	1.12282	control_o	diabetics_o	0.879784	0.167131	0.0556238	DG20:3n9 (Mead acid)	Complex Lipids
catecholsulfate	0.289737	1.5933	diabetics_wo	diabetics_o	0.817798	0.67202	0.537996	catechol sulfate	Xenobiotics
LY203n6Dihomoglinoleicacid	0.289737	1.40604	control_o	diabetics_wo	0.57075	0.491636	0.537996	LY20:3n6 (Di-homo-g-linoleic acid)	Complex Lipids
Nacetylthreonine	0.289737	0.628198	control_wo	diabetics_wo	0.614979	-0.67071	0.537996	N-acetylthreonine	Amino Acid
DG204n3Eicosatetranoicacid	0.273036	1.16727	control_o	diabetics_o	0.856126	0.223144	0.56378	DG20:4n3 (Eicosatetranoic acid)	Complex Lipids
threonylglutamate	0.289737	1.41133	diabetics_wo	diabetics_o	0.579474	0.497055	0.537996	threonylglutamate	Peptide
2myristoylglycerol140	0.297091	1.59017	control_wo	diabetics_wo	0.435043	0.669182	0.52711	2-myristoylglycerol (14:0)	Lipid
DG204n6Arachidonicacid	0.212294	1.18583	control_o	diabetics_o	0.318441	0.245897	0.673063	DG20:4n6 (Arachidonic acid)	Complex Lipids
PE184n3Stearidonicacid	0.297091	0.12277	control_wo	diabetics_o	0.460748	-3.02597	0.52711	PE18:4n3 (Stearidonic acid)	Complex Lipids
PE240Lignocericacid	0.297091	0.298575	control_wo	diabetics_wo	0.460141	-1.74384	0.52711	PE24:0 (Lignoceric acid)	Complex Lipids
DG205n3Eicosapentaenoicacid	0.0257481	1.28884	control_o	diabetics_o	0.0772442	0.366072	1.58926	DG20:5n3 (Eicosapentaenoic acid)	Complex Lipids
CE184n3Stearidonicacid	0.303825	1.8222	control_wo	control_o	0.607651	0.865683	0.517376	CE18:4n3 (Stearidonic acid)	Complex Lipids
PS226n3Docosahexaenoicacid	0.303825	0.698201	control_wo	diabetics_wo	0.784586	-0.518287	0.517376	PS22:6n3 (Docosahexaenoic acid)	Complex Lipids
FA220Behenicacid	0.306761	0.823994	diabetics_wo	diabetics_o	0.613522	-0.279294	0.5132	FA22:0 (Behenic acid)	Lipid
DG220Behenicacid	0.427355	0.794905	control_o	diabetics_o	0.641033	-0.331146	0.369211	DG22:0 (Behenic acid)	Complex Lipids
octanoylcarnitineC8	0.306761	0.642524	control_wo	control_o	0.767914	-0.638177	0.5132	octanoylcarnitine (C8)	Lipid
PE240Lignocericacid	0.306761	2.5058	control_wo	control_o	0.460141	1.32527	0.5132	PE24:0 (Lignoceric acid)	Complex Lipids
PE241n9Nervonicacid	0.306761	1.22902	control_wo	control_o	0.613522	0.297511	0.5132	PE24:1n9 (Nervonic acid)	Complex Lipids
LY202n6Eicosadienoicacid	0.307308	0.791497	control_wo	control_o	0.687955	-0.337344	0.512427	LY20:2n6 (Eicosadienoic acid)	Complex Lipids
octanoylcarnitineC8	0.307308	1.2984	control_o	diabetics_wo	0.767914	0.376735	0.512427	octanoylcarnitine (C8)	Lipid
1dihomolinolenylglycerolalphagamma	0.307489	1.32405	diabetics_wo	diabetics_o	0.368987	0.404962	0.51217	1-dihomo-linolenylglycerol (alpha, gamma)	Lipid
1docosahexaenoylglycerol	0.307489	1.31548	diabetics_wo	diabetics_o	0.813102	0.395594	0.51217	1-docosahexaenoylglycerol	Lipid
1myristoylglycerol140	0.307489	1.19012	control_wo	diabetics_o	0.614979	0.251102	0.51217	1-myristoylglycerol (14:0)	Lipid
1palmitoylGPC160	0.307489	0.808413	control_o	diabetics_wo	0.567211	-0.306836	0.51217	1-palmitoyl-GPC (16:0)	Lipid
1stearoylGPC180	0.307489	1.33147	control_wo	control_o	0.624627	0.413018	0.51217	1-stearoyl-GPC (18:0)	Lipid
DG221n9Erucicacid	0.623176	1.02106	control_o	diabetics_o	0.934764	0.0300631	0.205389	DG22:1n9 (Erucic acid)	Complex Lipids
2palmitoylglycerol160	0.307489	0.54019	diabetics_wo	diabetics_o	0.623176	-0.888462	0.51217	2-palmitoylglycerol (16:0)	Lipid
3hydroxydecanoate	0.307489	0.883602	control_o	diabetics_wo	0.461234	-0.178532	0.51217	3-hydroxydecanoate	Lipid
3hydroxysebacate	0.307489	1.28749	control_wo	diabetics_o	0.944017	0.364556	0.51217	3-hydroxysebacate	Lipid
3indoxylsulfate	0.307489	1.5678	control_wo	control_o	0.57701	0.648742	0.51217	3-indoxyl sulfate	Amino Acid
3methylglutaconate	0.307489	1.21602	control_wo	diabetics_o	0.614979	0.282167	0.51217	3-methylglutaconate	Amino Acid
DG222Docosadienoicacid	0.850051	0.902028	control_o	diabetics_o	0.850051	-0.148756	0.070555	DG22:2 (Docosadienoic acid)	Complex Lipids
allantoin	0.307489	0.585833	control_wo	control_o	0.614979	-0.771438	0.51217	allantoin	Nucleotide
alphaketoglutarate	0.307489	0.785776	diabetics_wo	diabetics_o	0.368987	-0.347809	0.51217	alpha-ketoglutarate	Energy
aspartylglycine	0.307489	0.939004	control_wo	control_o	0.945351	-0.0907975	0.51217	aspartylglycine	Peptide
aspartylleucine	0.307489	0.860268	control_wo	diabetics_wo	0.677585	-0.217141	0.51217	aspartylleucine	Peptide
carnitine	0.307489	0.901143	control_wo	control_o	0.57701	-0.150172	0.51217	carnitine	Lipid
CE161n7Palmitoleicacid	0.307489	0.901863	control_wo	diabetics_wo	0.517056	-0.149021	0.51217	CE16:1n7 (Palmitoleic acid)	Complex Lipids
CE161n7Palmitoleicacid	0.307489	0.902369	control_o	diabetics_wo	0.517056	-0.14821	0.51217	CE16:1n7 (Palmitoleic acid)	Complex Lipids
CE183n3aLinolenicacid	0.307489	0.981241	control_wo	diabetics_o	0.57701	-0.0273208	0.51217	CE18:3n3 (a-Linolenic acid)	Complex Lipids
CE202n6Eicosadienoicacid	0.307489	0.976715	diabetics_wo	diabetics_o	0.614979	-0.0339902	0.51217	CE20:2n6 (Eicosadienoic acid)	Complex Lipids
CE204n6Arachidonicacid	0.307489	0.749545	control_wo	control_o	0.689408	-0.415913	0.51217	CE20:4n6 (Arachidonic acid)	Complex Lipids
DG225n3Docosapentaenoicacid	0.307489	1.14418	control_o	diabetics_o	0.461234	0.194314	0.51217	DG22:5n3 (Docosapentaenoic acid)	Complex Lipids
DG226n3Docosahexaenoicacid	0.850107	1.1474	control_o	diabetics_o	0.96985	0.198372	0.0705265	DG22:6n3 (Docosahexaenoic acid)	Complex Lipids
creatinephosphate	0.307489	1.26025	control_wo	diabetics_wo	0.614979	0.333715	0.51217	creatine phosphate	Amino Acid
cysteinesulfinicacid	0.307489	0.847756	control_wo	diabetics_wo	0.368987	-0.238279	0.51217	cysteine sulfinic acid	Amino Acid
cytidine5monophosphoNacetylneuraminicacid	0.307489	0.779961	control_wo	diabetics_wo	0.791337	-0.358526	0.51217	cytidine 5'-monophospho-N-acetylneuraminic acid	Carbohydrate
DG240Lignocericacid	0.325569	0.640315	control_o	diabetics_o	0.390683	-0.643147	0.487356	DG24:0 (Lignoceric acid)	Complex Lipids
DG221n9Erucicacid	0.307489	1.16757	control_wo	diabetics_wo	0.614979	0.223503	0.51217	DG22:1n9 (Erucic acid)	Complex Lipids
DG241n9Nervonicacid	0.73373	1.17397	control_o	diabetics_o	0.880476	0.2314	0.134464	DG24:1n9 (Nervonic acid)	Complex Lipids
dihydroxyacetonephosphateDHAP	0.307489	1.18351	control_o	diabetics_wo	0.96985	0.243068	0.51217	dihydroxyacetone phosphate (DHAP)	Carbohydrate
dihydroxyacetonephosphateDHAP	0.909722	0.989245	control_o	diabetics_o	0.96985	-0.0156	0.0410914	dihydroxyacetone phosphate (DHAP)	Carbohydrate
dimethylarginineADMASDMA	0.57075	1.17408	control_o	diabetics_o	0.856126	0.231534	0.243554	dimethylarginine (ADMA + SDMA)	Amino Acid
fumarate	0.307489	1.03633	control_wo	diabetics_wo	0.461234	0.051487	0.51217	fumarate	Energy
DSGEGDFXAEGGGVR	0.403906	1.25123	control_o	diabetics_o	0.879784	0.323349	0.39372	DSGEGDFXAEGGGVR*	Peptide
glutamategammamethylester	0.307489	0.656242	control_o	diabetics_wo	0.624627	-0.6077	0.51217	glutamate, gamma-methyl ester	Amino Acid
glycerophosphoethanolamine	0.307489	1.1358	diabetics_wo	diabetics_o	0.614979	0.183713	0.51217	glycerophosphoethanolamine	Lipid
glycylalanine	0.307489	0.928784	control_wo	control_o	0.689408	-0.106585	0.51217	glycylalanine	Peptide
histamine	0.307489	0.791569	diabetics_wo	diabetics_o	0.780784	-0.337213	0.51217	histamine	Amino Acid
leucine	0.307489	1.1843	control_wo	diabetics_o	0.57701	0.244035	0.51217	leucine	Amino Acid
LY140Myristicacid	0.307489	1.09011	control_wo	diabetics_o	0.368987	0.124472	0.51217	LY14:0 (Myristic acid)	Complex Lipids
lysine	0.307489	1.12791	control_wo	diabetics_wo	0.614979	0.173657	0.51217	lysine	Amino Acid
NacetylaspartateNAA	0.307489	1.13282	diabetics_wo	diabetics_o	0.461234	0.179915	0.51217	N-acetylaspartate (NAA)	Amino Acid
Nacetylserine	0.307489	1.10256	control_wo	diabetics_wo	0.641033	0.140863	0.51217	N-acetylserine	Amino Acid
Nacetylthreonine	0.307489	0.641147	control_o	diabetics_wo	0.614979	-0.641274	0.51217	N-acetylthreonine	Amino Acid
ergothioneine	0.224725	1.57428	control_o	diabetics_o	0.744644	0.654695	0.648348	ergothioneine	Xenobiotics
nicotinamide	0.307489	0.890546	control_o	diabetics_wo	0.614979	-0.167238	0.51217	nicotinamide	Cofactors and Vitamins
oleate181n9	0.307489	1.16065	control_wo	control_o	0.461234	0.214936	0.51217	oleate (18:1n9)	Lipid
oleoyllinoleoylglycerophosphocholine2	0.307489	1.09353	control_o	diabetics_wo	0.614979	0.128998	0.51217	oleoyl-linoleoyl-glycerophosphocholine (2)*	Lipid
ophthalmate	0.307489	1.43372	diabetics_wo	diabetics_o	0.614979	0.519763	0.51217	ophthalmate	Amino Acid
palmitoyllinoleoylglycerophosphocholine1	0.307489	0.947646	control_wo	diabetics_wo	0.517056	-0.0775801	0.51217	palmitoyl-linoleoyl-glycerophosphocholine (1)*	Lipid
pantothenateVitaminB5	0.307489	1.09085	control_wo	diabetics_o	0.934764	0.125448	0.51217	pantothenate (Vitamin B5)	Cofactors and Vitamins
PC140Myristicacid	0.307489	1.06743	diabetics_wo	diabetics_o	0.461234	0.0941412	0.51217	PC14:0 (Myristic acid)	Complex Lipids
PC150Pentadecanoicacid	0.307489	1.02533	diabetics_wo	diabetics_o	0.614979	0.0360858	0.51217	PC15:0 (Pentadecanoic acid)	Complex Lipids
PC180Stearicacid	0.307489	1.05854	diabetics_wo	diabetics_o	0.567211	0.0820814	0.51217	PC18:0 (Stearic acid)	Complex Lipids
PC182n6Linoleicacid	0.307489	0.905156	control_wo	control_o	0.461234	-0.143761	0.51217	PC18:2n6 (Linoleic acid)	Complex Lipids
PC204n6Arachidonicacid	0.307489	1.12323	control_o	diabetics_wo	0.461234	0.167658	0.51217	PC20:4n6 (Arachidonic acid)	Complex Lipids
erythronate	0.161972	1.43894	control_o	diabetics_o	0.546073	0.525002	0.790559	erythronate*	Carbohydrate
PEdm180Plasmalogenstearicacid	0.307489	0.872984	control_wo	diabetics_o	0.368987	-0.195973	0.51217	PEdm18:0 (Plasmalogen stearic acid)	Complex Lipids
PEdm181n9Plasmalogenoleicacid	0.307489	1.07393	diabetics_wo	diabetics_o	0.96985	0.102898	0.51217	PEdm18:1n9 (Plasmalogen oleic acid)	Complex Lipids
phenylacetylglutamine	0.307489	2.83303	diabetics_wo	diabetics_o	0.747811	1.50235	0.51217	phenylacetylglutamine	Amino Acid
phenylalanine	0.307489	1.1246	diabetics_wo	diabetics_o	0.57701	0.169408	0.51217	phenylalanine	Amino Acid
phosphate	0.307489	0.940179	control_o	diabetics_wo	0.747811	-0.0889933	0.51217	phosphate	Energy
PS161n7Palmitoleicacid	0.307489	0.88669	control_o	diabetics_wo	0.368987	-0.173498	0.51217	PS16:1n7 (Palmitoleic acid)	Complex Lipids
PS183n3aLinolenicacid	0.307489	1.08071	control_wo	diabetics_o	0.769346	0.111977	0.51217	PS18:3n3 (a-Linolenic acid)	Complex Lipids
PS204n6Arachidonicacid	0.307489	1.16653	control_wo	diabetics_o	0.854711	0.222228	0.51217	PS20:4n6 (Arachidonic acid)	Complex Lipids
pseudouridine	0.307489	1.41789	control_wo	diabetics_o	0.945351	0.503747	0.51217	pseudouridine	Nucleotide
ethylmalonate	0.161972	1.95497	control_o	diabetics_o	0.361982	0.967145	0.790559	ethylmalonate	Amino Acid
SM200Neicosadecaenoylsphing4enine1phosphocholine	0.307489	0.782469	control_wo	diabetics_o	0.461234	-0.353895	0.51217	SM20:0 (N-(eicosadecaenoyl)-sphing-4-enine-1-phosphocholine)	Complex Lipids
stearoyllinoleoylglycerophosphoethanolamine1	0.307489	0.803139	diabetics_wo	diabetics_o	0.934568	-0.316278	0.51217	stearoyl-linoleoyl-glycerophosphoethanolamine (1)*	Lipid
tartronatehydroxymalonate	0.307489	1.24154	control_wo	diabetics_wo	0.512826	0.312134	0.51217	tartronate (hydroxymalonate)	Xenobiotics
FA140Myristicacid	0.140465	0.927015	control_o	diabetics_o	0.485917	-0.109335	0.852432	FA14:0 (Myristic acid)	Lipid
TG140Myristicacid	0.307489	0.907057	control_o	diabetics_wo	0.791337	-0.140735	0.51217	TG14:0 (Myristic acid)	Complex Lipids
FA141n5Myristoleicacid	0.273036	0.746012	control_o	diabetics_o	0.546073	-0.422729	0.56378	FA14:1n5 (Myristoleic acid)	Lipid
TG141n5Myristoleicacid	0.307489	1.15865	control_wo	diabetics_o	0.368987	0.21245	0.51217	TG14:1n5 (Myristoleic acid)	Complex Lipids
FA150Pentadecanoicacid	0.677585	0.959076	control_o	diabetics_o	0.909722	-0.0602827	0.169036	FA15:0 (Pentadecanoic acid)	Lipid
TG181n9Oleicacid	0.307489	0.970009	control_wo	diabetics_wo	0.641033	-0.0439302	0.51217	TG18:1n9 (Oleic acid)	Complex Lipids
TG183n3aLinolenicacid	0.307489	1.12976	control_wo	diabetics_wo	0.461234	0.176012	0.51217	TG18:3n3 (a-Linolenic acid)	Complex Lipids
TG204n3Eicosatetranoicacid	0.307489	1.17863	control_wo	diabetics_o	0.512826	0.237109	0.51217	TG20:4n3 (Eicosatetranoic acid)	Complex Lipids
TG204n6Arachidonicacid	0.307489	1.10182	control_wo	diabetics_wo	0.368987	0.139883	0.51217	TG20:4n6 (Arachidonic acid)	Complex Lipids
TG205n3Eicosapentaenoicacid	0.307489	1.06168	control_wo	diabetics_wo	0.641033	0.0863521	0.51217	TG20:5n3 (Eicosapentaenoic acid)	Complex Lipids
theobromine	0.307489	1.41966	diabetics_wo	diabetics_o	0.517056	0.505547	0.51217	theobromine	Xenobiotics
FA160Palmiticacid	0.850107	0.991156	control_o	diabetics_o	0.850107	-0.0128164	0.0705265	FA16:0 (Palmitic acid)	Lipid
TotalLysophosphatidylcholine	0.307489	0.724825	control_o	diabetics_wo	0.791337	-0.464295	0.51217	Total Lysophosphatidylcholine	Complex Lipids
TotalTriacylglycerol	0.307489	1.02879	diabetics_wo	diabetics_o	0.614979	0.0409524	0.51217	Total Triacylglycerol	Complex Lipids
urate	0.307489	1.34487	control_wo	diabetics_o	0.461234	0.427462	0.51217	urate	Nucleotide
FA161n7Palmitoleicacid	0.96985	1.01242	control_o	diabetics_o	0.96985	0.0178068	0.0132954	FA16:1n7 (Palmitoleic acid)	Lipid
xanthine	0.307489	1.28346	control_wo	diabetics_o	0.512826	0.360039	0.51217	xanthine	Nucleotide
xanthosine	0.307489	0.849097	control_wo	diabetics_wo	0.614979	-0.235999	0.51217	xanthosine	Nucleotide
spermine	0.319299	1.22011	control_o	diabetics_wo	0.741997	0.287016	0.495802	spermine	Amino Acid
FA180Stearicacid	0.850107	0.968667	control_o	diabetics_o	0.909722	-0.0459274	0.0705265	FA18:0 (Stearic acid)	Lipid
PE203n9Meadacid	0.323926	1.21482	control_wo	diabetics_o	0.811005	0.280739	0.489555	PE20:3n9 (Mead acid)	Complex Lipids
FA181n7Vaccenicacid	0.850107	0.992982	control_o	diabetics_o	0.96985	-0.0101603	0.0705265	FA18:1n7 (Vaccenic acid)	Lipid
FA181n9Oleicacid	0.623176	1.02183	control_o	diabetics_o	0.880476	0.0311507	0.205389	FA18:1n9 (Oleic acid)	Lipid
Nmethylpipecolate	0.325569	0.742364	control_wo	control_o	0.486603	-0.429801	0.487356	N-methylpipecolate	Xenobiotics
Nmethylpipecolate	0.325569	1.45036	diabetics_wo	diabetics_o	0.486603	0.536408	0.487356	N-methylpipecolate	Xenobiotics
PS241n9Nervonicacid	0.325569	0.579432	control_wo	control_o	0.651139	-0.78729	0.487356	PS24:1n9 (Nervonic acid)	Complex Lipids
glutaroylcarnitineC5	0.334127	0.828769	control_o	diabetics_wo	0.501191	-0.270958	0.476088	glutaroylcarnitine (C5)	Amino Acid
PE184n3Stearidonicacid	0.334317	0.124532	control_wo	diabetics_wo	0.460748	-3.00541	0.475842	PE18:4n3 (Stearidonic acid)	Complex Lipids
FA182n6Linoleicacid	0.212294	0.954868	control_o	diabetics_o	0.636882	-0.0666265	0.673063	FA18:2n6 (Linoleic acid)	Lipid
PC241n9Nervonicacid	0.338267	0.824593	diabetics_wo	diabetics_o	0.565204	-0.278245	0.47074	PC24:1n9 (Nervonic acid)	Complex Lipids
1methyladenosine	0.341048	1.42721	control_wo	diabetics_o	0.682096	0.513202	0.467185	1-methyladenosine	Nucleotide
FA183n3aLinolenicacid	0.307489	0.926742	control_o	diabetics_o	0.368987	-0.10976	0.51217	FA18:3n3 (a-Linolenic acid)	Lipid
N6acetyllysine	0.341048	1.17601	control_wo	diabetics_o	0.68139	0.233905	0.467185	N6-acetyllysine	Amino Acid
PS220Behenicacid	0.342883	0.571801	diabetics_wo	diabetics_o	0.733634	-0.806416	0.464854	PS22:0 (Behenic acid)	Complex Lipids
FA183n6gLinolenicacid	0.677585	1.12462	control_o	diabetics_o	0.813102	0.169436	0.169036	FA18:3n6 (g-Linolenic acid)	Lipid
CE220Behenicacid	0.343978	1.12708	control_wo	diabetics_wo	0.687955	0.172586	0.46347	CE22:0 (Behenic acid)	Complex Lipids
FA221n9Erucicacid	0.343978	0.773286	control_wo	diabetics_o	0.624627	-0.370925	0.46347	FA22:1n9 (Erucic acid)	Lipid
FA200Arachidicacid	0.677585	0.979284	control_o	diabetics_o	0.677585	-0.0302004	0.169036	FA20:0 (Arachidic acid)	Lipid
FA201n9Eicosaenoicacid	0.472676	1.05431	control_o	diabetics_o	0.747811	0.0763059	0.325437	FA20:1n9 (Eicosaenoic acid)	Lipid
LY200Arachidicacid	0.343978	1.25751	control_wo	diabetics_o	0.515966	0.33057	0.46347	LY20:0 (Arachidic acid)	Complex Lipids
LY202n6Eicosadienoicacid	0.343978	1.19266	control_o	diabetics_wo	0.687955	0.254187	0.46347	LY20:2n6 (Eicosadienoic acid)	Complex Lipids
FA202n6Eicosadienoicacid	0.161972	0.886203	control_o	diabetics_o	0.485917	-0.174291	0.790559	FA20:2n6 (Eicosadienoic acid)	Lipid
PS203n9Meadacid	0.343978	0.66939	control_wo	diabetics_wo	0.78003	-0.579082	0.46347	PS20:3n9 (Mead acid)	Complex Lipids
PS203n9Meadacid	0.343978	0.744931	control_o	diabetics_wo	0.78003	-0.424822	0.46347	PS20:3n9 (Mead acid)	Complex Lipids
10undecenoate111n1	0.344523	1.36095	control_wo	diabetics_o	1	0.444618	0.462782	10-undecenoate (11:1n1)	Lipid
1arachidonoylGPC204	0.344523	1.22811	control_o	diabetics_wo	0.854711	0.296445	0.462782	1-arachidonoyl-GPC* (20:4)*	Lipid
FA203n6Dihomoglinoleicacid	0.185877	1.2719	control_o	diabetics_o	0.769346	0.346988	0.730775	FA20:3n6 (Di-homo-g-linoleic acid)	Lipid
inositol1phosphateI1P	0.344523	0.943425	control_wo	diabetics_o	0.689046	-0.0840196	0.462782	inositol 1-phosphate (I1P)	Lipid
palmitoyloleoylglycerophosphoglycerol1	0.344523	4.67826	control_wo	diabetics_o	0.516784	2.22597	0.462782	palmitoyl-oleoyl-glycerophosphoglycerol (1)*	Lipid
FA203n9Meadacid	0.791337	1.14687	control_o	diabetics_o	0.850107	0.197703	0.101639	FA20:3n9 (Mead acid)	Lipid
1docosahexaenoylglycerol	0.344704	0.842495	control_wo	diabetics_wo	0.813102	-0.247261	0.462553	1-docosahexaenoylglycerol	Lipid
1linoleoylGPE182	0.344704	0.756025	control_wo	control_o	0.6849	-0.403493	0.462553	1-linoleoyl-GPE (18:2)*	Lipid
FA204n3Eicosatetranoicacid	0.82053	1.1424	control_o	diabetics_o	0.909722	0.192062	0.0859058	FA20:4n3 (Eicosatetranoic acid)	Lipid
1palmitoylGPE160	0.344704	0.839483	control_o	diabetics_wo	0.689408	-0.252427	0.462553	1-palmitoyl-GPE (16:0)	Lipid
1palmitoylplasmenylethanolamine	0.344704	1.21607	diabetics_wo	diabetics_o	0.769346	0.282226	0.462553	1-palmitoylplasmenylethanolamine*	Lipid
1stearoylGPC180	0.344704	2.26129	diabetics_wo	diabetics_o	0.624627	1.17714	0.462553	1-stearoyl-GPC (18:0)	Lipid
1stearoylGPE180	0.344704	0.840143	control_wo	diabetics_wo	0.709013	-0.251294	0.462553	1-stearoyl-GPE (18:0)	Lipid
2arachidonoylglycerol	0.344704	1.15138	control_wo	diabetics_wo	0.641033	0.203361	0.462553	2-arachidonoyl glycerol	Lipid
FA204n6Arachidonicacid	0.161972	1.26311	control_o	diabetics_o	0.55763	0.336983	0.790559	FA20:4n6 (Arachidonic acid)	Lipid
2arachidonoylGPC204	0.344704	1.25208	control_wo	diabetics_wo	0.689408	0.324323	0.462553	2-arachidonoyl-GPC* (20:4)*	Lipid
2arachidonoylGPC204	0.344704	0.765084	diabetics_wo	diabetics_o	0.689408	-0.38631	0.462553	2-arachidonoyl-GPC* (20:4)*	Lipid
2hydroxypalmitate	0.344704	1.13905	control_o	diabetics_wo	0.769346	0.187835	0.462553	2-hydroxypalmitate	Lipid
2methylbutyroylcarnitineC5	0.344704	1.39151	control_wo	diabetics_o	0.689408	0.476649	0.462553	2-methylbutyroylcarnitine (C5)	Amino Acid
acisoga	0.344704	1.32978	control_wo	diabetics_o	0.517056	0.411184	0.462553	acisoga	Amino Acid
acisoga	0.344704	1.43377	diabetics_wo	diabetics_o	0.517056	0.519814	0.462553	acisoga	Amino Acid
adenine	0.344704	0.802625	control_wo	diabetics_o	0.517056	-0.317202	0.462553	adenine	Nucleotide
AMP	0.344704	0.395378	control_wo	control_o	0.413645	-1.33869	0.462553	AMP	Nucleotide
FA205n3Eicosapentaenoicacid	0.241322	1.21499	control_o	diabetics_o	0.361982	0.280945	0.617404	FA20:5n3 (Eicosapentaenoic acid)	Lipid
caproate60	0.344704	0.961081	control_wo	diabetics_wo	0.909722	-0.0572707	0.462553	caproate (6:0)	Lipid
FA220Behenicacid	0.704396	1.17982	control_o	diabetics_o	0.909586	0.238571	0.152183	FA22:0 (Behenic acid)	Lipid
CE160Palmiticacid	0.344704	1.03449	control_wo	diabetics_o	0.689408	0.0489134	0.462553	CE16:0 (Palmitic acid)	Complex Lipids
CE161n7Palmitoleicacid	0.344704	0.959826	control_wo	diabetics_o	0.517056	-0.0591552	0.462553	CE16:1n7 (Palmitoleic acid)	Complex Lipids
FA221n9Erucicacid	0.343978	0.807791	control_o	diabetics_o	0.624627	-0.307947	0.46347	FA22:1n9 (Erucic acid)	Lipid
CE200Arachidicacid	0.344704	0.720413	diabetics_wo	diabetics_o	0.945351	-0.473103	0.462553	CE20:0 (Arachidic acid)	Complex Lipids
CE201n9Eicosaenoicacid	0.344704	1.09167	control_o	diabetics_wo	0.791337	0.126539	0.462553	CE20:1n9 (Eicosaenoic acid)	Complex Lipids
CE204n6Arachidonicacid	0.344704	0.583163	control_wo	diabetics_wo	0.689408	-0.778028	0.462553	CE20:4n6 (Arachidonic acid)	Complex Lipids
cholesterol	0.344704	0.950285	control_o	diabetics_wo	0.517056	-0.073568	0.462553	cholesterol	Lipid
FA222n6Docosadienoicacid	0.96985	0.921511	control_o	diabetics_o	0.96985	-0.117927	0.0132954	FA22:2n6 (Docosadienoic acid)	Lipid
DG181n9Oleicacid	0.344704	1.05105	control_wo	diabetics_o	0.689408	0.0718354	0.462553	DG18:1n9 (Oleic acid)	Complex Lipids
DG181n9Oleicacid	0.344704	1.03966	diabetics_wo	diabetics_o	0.689408	0.0561114	0.462553	DG18:1n9 (Oleic acid)	Complex Lipids
DG203n6Dihomoglinoleicacid	0.344704	1.15341	control_wo	diabetics_o	0.517056	0.205909	0.462553	DG20:3n6 (Di-homo-g-linoleic acid)	Complex Lipids
dimethylarginineADMASDMA	0.344704	1.01352	control_o	diabetics_wo	0.856126	0.0193698	0.462553	dimethylarginine (ADMA + SDMA)	Amino Acid
FA140Myristicacid	0.344704	0.965276	control_o	diabetics_wo	0.689408	-0.0509863	0.462553	FA14:0 (Myristic acid)	Lipid
FA160Palmiticacid	0.344704	0.97681	control_wo	control_o	0.689408	-0.0338497	0.462553	FA16:0 (Palmitic acid)	Lipid
FA161n7Palmitoleicacid	0.344704	1.10184	control_wo	control_o	0.517056	0.139916	0.462553	FA16:1n7 (Palmitoleic acid)	Lipid
FA180Stearicacid	0.344704	1.11557	control_wo	control_o	0.689408	0.157775	0.462553	FA18:0 (Stearic acid)	Lipid
FA180Stearicacid	0.344704	1.08061	control_wo	diabetics_o	0.689408	0.111847	0.462553	FA18:0 (Stearic acid)	Lipid
FA182n6Linoleicacid	0.344704	0.906978	control_wo	diabetics_o	0.689408	-0.140861	0.462553	FA18:2n6 (Linoleic acid)	Lipid
FA200Arachidicacid	0.344704	0.872302	control_wo	control_o	0.677585	-0.1971	0.462553	FA20:0 (Arachidic acid)	Lipid
FA203n6Dihomoglinoleicacid	0.344704	0.881826	control_wo	control_o	0.769346	-0.181434	0.462553	FA20:3n6 (Di-homo-g-linoleic acid)	Lipid
FA222n6Docosadienoicacid	0.344704	0.813533	diabetics_wo	diabetics_o	0.641033	-0.297728	0.462553	FA22:2n6 (Docosadienoic acid)	Lipid
FA226n3Docosahexaenoicacid	0.344704	1.13227	control_o	diabetics_wo	1	0.179216	0.462553	FA22:6n3 (Docosahexaenoic acid)	Lipid
gammaglutamylglutamine	0.344704	1.41318	control_o	diabetics_wo	0.57701	0.498944	0.462553	gamma-glutamylglutamine	Peptide
glucosamine6phosphate	0.344704	0.60421	control_o	diabetics_wo	0.596563	-0.726877	0.462553	glucosamine-6-phosphate	Carbohydrate
glutamate	0.344704	0.911788	control_o	diabetics_wo	0.517056	-0.13323	0.462553	glutamate	Amino Acid
glutamategammamethylester	0.344704	2.06294	control_wo	diabetics_o	0.624627	1.0447	0.462553	glutamate, gamma-methyl ester	Amino Acid
glycerol	0.344704	0.954302	control_wo	control_o	0.780784	-0.0674816	0.462553	glycerol	Lipid
glycerol3phosphateG3P	0.344704	1.09207	control_wo	diabetics_wo	0.854711	0.127069	0.462553	glycerol 3-phosphate (G3P)	Lipid
glycerophosphorylcholineGPC	0.344704	1.16459	diabetics_wo	diabetics_o	0.57701	0.219819	0.462553	glycerophosphorylcholine (GPC)	Lipid
glycylalanine	0.344704	1.37753	diabetics_wo	diabetics_o	0.689408	0.462085	0.462553	glycylalanine	Peptide
hesperetin	0.344704	1.25946	control_wo	control_o	0.733634	0.332803	0.462553	hesperetin	Xenobiotics
isovalerylcarnitineC5	0.344704	0.787541	control_wo	control_o	0.709013	-0.344574	0.462553	isovalerylcarnitine (C5)	Amino Acid
leucylglycine	0.344704	0.626284	control_o	diabetics_wo	0.689408	-0.675111	0.462553	leucylglycine	Peptide
FA224n6Adrenicacid	0.341048	2.43139	control_o	diabetics_o	0.574318	1.28178	0.467185	FA22:4n6 (Adrenic acid)	Lipid
LY182n6Linoleicacid	0.344704	1.05247	control_wo	control_o	0.791337	0.0737769	0.462553	LY18:2n6 (Linoleic acid)	Complex Lipids
LY204n6Arachidonicacid	0.344704	1.15312	control_o	diabetics_wo	0.909722	0.205539	0.462553	LY20:4n6 (Arachidonic acid)	Complex Lipids
myoinositol	0.344704	0.897642	control_wo	control_o	0.949604	-0.155787	0.462553	myo-inositol	Lipid
Nacetylglycine	0.344704	0.670063	control_wo	control_o	1	-0.577632	0.462553	N-acetylglycine	Amino Acid
FA225n3Docosapentaenoicacid	0.140465	1.3669	control_o	diabetics_o	0.780784	0.450906	0.852432	FA22:5n3 (Docosapentaenoic acid)	Lipid
Nacetylneuraminate	0.344704	1.12444	diabetics_wo	diabetics_o	0.850107	0.16921	0.462553	N-acetylneuraminate	Carbohydrate
FA225n6Osbondacid	0.208838	2.14105	control_o	diabetics_o	0.408471	1.09832	0.680191	FA22:5n6 (Osbond acid)	Lipid
palmitoylethanolamide	0.344704	1.04077	control_wo	diabetics_o	0.413645	0.0576452	0.462553	palmitoyl ethanolamide	Lipid
palmitoyllinoleoylglycerophosphocholine1	0.344704	0.944518	diabetics_wo	diabetics_o	0.517056	-0.0823502	0.462553	palmitoyl-linoleoyl-glycerophosphocholine (1)*	Lipid
palmitoylpalmitoylglycerophosphocholine1	0.344704	1.08651	control_wo	control_o	0.641033	0.119708	0.462553	palmitoyl-palmitoyl-glycerophosphocholine (1)*	Lipid
palmitoylpalmitoylglycerophosphocholine1	0.344704	1.17222	diabetics_wo	diabetics_o	0.641033	0.229239	0.462553	palmitoyl-palmitoyl-glycerophosphocholine (1)*	Lipid
PC161n7Palmitoleicacid	0.344704	0.864343	control_wo	diabetics_wo	0.517056	-0.210324	0.462553	PC16:1n7 (Palmitoleic acid)	Complex Lipids
FA226n3Docosahexaenoicacid	0.307489	1.147	control_o	diabetics_o	1	0.197866	0.51217	FA22:6n3 (Docosahexaenoic acid)	Lipid
PC183n3aLinolenicacid	0.344704	1.59055	control_wo	control_o	0.949604	0.669525	0.462553	PC18:3n3 (a-Linolenic acid)	Complex Lipids
PC184n3Stearidonicacid	0.344704	1.218	control_wo	control_o	0.639989	0.284513	0.462553	PC18:4n3 (Stearidonic acid)	Complex Lipids
PC201n9Eicosaenoicacid	0.344704	1.02605	diabetics_wo	diabetics_o	0.769346	0.0370945	0.462553	PC20:1n9 (Eicosaenoic acid)	Complex Lipids
PC203n6Dihomoglinoleicacid	0.344704	1.1942	control_o	diabetics_wo	0.517056	0.256044	0.462553	PC20:3n6 (Di-homo-g-linoleic acid)	Complex Lipids
PC205n3Eicosapentaenoicacid	0.344704	1.09443	control_wo	diabetics_wo	0.769346	0.130185	0.462553	PC20:5n3 (Eicosapentaenoic acid)	Complex Lipids
PC225n3Docosapentaenoicacid	0.344704	1.22977	control_wo	control_o	0.780784	0.298393	0.462553	PC22:5n3 (Docosapentaenoic acid)	Complex Lipids
PCdm181n9Plasmalogenoleicacid	0.344704	1.10352	control_o	diabetics_wo	0.769346	0.14211	0.462553	PCdm18:1n9 (Plasmalogen oleic acid)	Complex Lipids
pcresolsulfate	0.344704	2.57538	diabetics_wo	diabetics_o	0.934764	1.36479	0.462553	p-cresol sulfate	Amino Acid
PE200Arachidicacid	0.344704	1.08845	control_wo	control_o	0.709013	0.12227	0.462553	PE20:0 (Arachidic acid)	Complex Lipids
PE201n9Eicosaenoicacid	0.344704	0.902805	control_o	diabetics_wo	0.949604	-0.147514	0.462553	PE20:1n9 (Eicosaenoic acid)	Complex Lipids
PE202n6Eicosadienoicacid	0.344704	1.17403	diabetics_wo	diabetics_o	0.850107	0.23147	0.462553	PE20:2n6 (Eicosadienoic acid)	Complex Lipids
PE204n3Eicosatetranoicacid	0.344704	0.366151	control_wo	diabetics_wo	0.413645	-1.44949	0.462553	PE20:4n3 (Eicosatetranoic acid)	Complex Lipids
fructose	0.0640221	1.86575	control_o	diabetics_o	0.363674	0.899753	1.19367	fructose	Carbohydrate
PE224n6Adrenicacid	0.344704	1.19488	control_wo	control_o	0.769346	0.256867	0.462553	PE22:4n6 (Adrenic acid)	Complex Lipids
PE225n6Osbondacid	0.344704	1.71513	diabetics_wo	diabetics_o	0.6849	0.778317	0.462553	PE22:5n6 (Osbond acid)	Complex Lipids
phenylalanylproline	0.344704	0.890776	control_wo	control_o	0.854711	-0.166866	0.462553	phenylalanylproline	Peptide
prolylalanine	0.344704	0.989777	control_wo	diabetics_wo	0.747811	-0.0148248	0.462553	prolylalanine	Peptide
prolylalanine	0.344704	1.42385	control_wo	diabetics_o	0.747811	0.509796	0.462553	prolylalanine	Peptide
PS150Pentadecanoicacid	0.344704	1.05413	diabetics_wo	diabetics_o	0.641033	0.0760575	0.462553	PS15:0 (Pentadecanoic acid)	Complex Lipids
PS160Palmiticacid	0.344704	1.00992	control_wo	diabetics_wo	0.413645	0.0142367	0.462553	PS16:0 (Palmitic acid)	Complex Lipids
PS182n6Linoleicacid	0.344704	0.973945	control_wo	diabetics_wo	0.813102	-0.0380876	0.462553	PS18:2n6 (Linoleic acid)	Complex Lipids
PS183n3aLinolenicacid	0.344704	1.04463	control_wo	control_o	0.769346	0.0629943	0.462553	PS18:3n3 (a-Linolenic acid)	Complex Lipids
PS183n6gLinolenicacid	0.344704	0.828119	control_wo	diabetics_wo	0.949604	-0.27209	0.462553	PS18:3n6 (g-Linolenic acid)	Complex Lipids
PS183n6gLinolenicacid	0.344704	0.861299	control_wo	diabetics_o	0.949604	-0.215413	0.462553	PS18:3n6 (g-Linolenic acid)	Complex Lipids
fumarate	0.0640221	1.2483	control_o	diabetics_o	0.226985	0.31997	1.19367	fumarate	Energy
PSdm181n9Plasmalogenoleicacid	0.344704	1.1976	control_o	diabetics_wo	0.57701	0.260151	0.462553	PSdm18:1n9 (Plasmalogen oleic acid)	Complex Lipids
pseudouridine	0.344704	1.61129	diabetics_wo	diabetics_o	0.945351	0.688218	0.462553	pseudouridine	Nucleotide
serine	0.344704	1.06437	control_wo	diabetics_wo	0.677585	0.0899976	0.462553	serine	Amino Acid
SM160Nhexadecanoylsphing4enine1phosphocholine	0.344704	1.075	control_wo	diabetics_wo	0.57701	0.104331	0.462553	SM16:0 (N-(hexadecanoyl)-sphing-4-enine-1-phosphocholine)	Complex Lipids
SM201Neicosadecanoylsphing4enine1phosphocholine	0.344704	0.845931	diabetics_wo	diabetics_o	0.945351	-0.241389	0.462553	SM20:1 (N-(eicosadecanoyl)-sphing-4-enine-1-phosphocholine)	Complex Lipids
SM220Ndocosadecanoylsphing4enine1phosphocholine	0.344704	0.862466	control_wo	diabetics_o	0.689408	-0.21346	0.462553	SM22:0 (N-(docosadecanoyl)-sphing-4-enine-1-phosphocholine)	Complex Lipids
SM241Ntetracosadecaenoylsphing4enine1phosphocholine	0.344704	1.08416	control_wo	diabetics_o	0.96985	0.11658	0.462553	SM24:1 (N-(tetracosadecaenoyl)-sphing-4-enine-1-phosphocholine)	Complex Lipids
stearoylarachidonoylglycerophosphoethanolamine1	0.344704	1.09853	diabetics_wo	diabetics_o	0.769346	0.135573	0.462553	stearoyl-arachidonoyl-glycerophosphoethanolamine (1)*	Lipid
stearoyllinoleoylglycerophosphocholine1	0.344704	0.91812	control_wo	control_o	0.909722	-0.123246	0.462553	stearoyl-linoleoyl-glycerophosphocholine (1)*	Lipid
succinylcarnitineC4	0.344704	0.357636	control_wo	diabetics_wo	0.689408	-1.48343	0.462553	succinylcarnitine (C4)	Energy
galactonate	0.73373	0.527987	control_o	diabetics_o	0.96985	-0.921425	0.134464	galactonate	Carbohydrate
taurine	0.344704	1.05472	diabetics_wo	diabetics_o	1	0.0768651	0.462553	taurine	Amino Acid
TG202n6Eicosadienoicacid	0.344704	0.96142	diabetics_wo	diabetics_o	0.945351	-0.056761	0.462553	TG20:2n6 (Eicosadienoic acid)	Complex Lipids
TG224n6Adrenicacid	0.344704	1.12404	control_wo	control_o	0.517056	0.168696	0.462553	TG22:4n6 (Adrenic acid)	Complex Lipids
TG225n3Docosapentaenoicacid	0.344704	0.99466	control_wo	control_o	0.689408	-0.00772473	0.462553	TG22:5n3 (Docosapentaenoic acid)	Complex Lipids
theobromine	0.344704	0.469919	control_wo	control_o	0.517056	-1.08951	0.462553	theobromine	Xenobiotics
TotalLysophosphatidylcholine	0.344704	0.828741	control_wo	diabetics_wo	0.791337	-0.271007	0.462553	Total Lysophosphatidylcholine	Complex Lipids
TotalPhosphatidylserine	0.344704	1.18564	control_wo	control_o	0.689408	0.245667	0.462553	Total Phosphatidylserine	Complex Lipids
gammaglutamylglutamate	0.520523	2.0158	control_o	diabetics_o	0.934568	1.01136	0.28356	gamma-glutamylglutamate	Peptide
tryptophanbetaine	0.344704	2.23786	control_o	diabetics_wo	0.879784	1.16212	0.462553	tryptophan betaine	Amino Acid
gammaglutamylglutamine	0.0640221	1.49249	control_o	diabetics_o	0.384133	0.577724	1.19367	gamma-glutamylglutamine	Peptide
UDPgalactose	0.344704	0.911052	control_o	diabetics_wo	0.689408	-0.134394	0.462553	UDP-galactose	Carbohydrate
UDPglucuronate	0.344704	0.857659	diabetics_wo	diabetics_o	0.641033	-0.221524	0.462553	UDP-glucuronate	Carbohydrate
UDPNacetylglucosamine	0.344704	0.882227	control_wo	diabetics_wo	0.850107	-0.180779	0.462553	UDP-N-acetylglucosamine	Carbohydrate
undecanoate110	0.344704	0.952842	control_wo	control_o	0.934764	-0.0696912	0.462553	undecanoate (11:0)	Lipid
undecanoate110	0.344704	0.959849	control_wo	diabetics_o	0.934764	-0.0591211	0.462553	undecanoate (11:0)	Lipid
urea	0.344704	0.796781	control_o	diabetics_wo	0.934764	-0.327744	0.462553	urea	Amino Acid
vaccenate181n7	0.344704	1.17042	diabetics_wo	diabetics_o	0.413645	0.227027	0.462553	vaccenate (18:1n7)	Lipid
2myristoylglycerol140	0.362536	1.30261	diabetics_wo	diabetics_o	0.435043	0.381408	0.440649	2-myristoylglycerol (14:0)	Lipid
histidylphenylalanine	0.362536	1.48591	control_wo	diabetics_o	0.543803	0.571348	0.440649	histidylphenylalanine	Peptide
PC184n3Stearidonicacid	0.362536	0.647076	diabetics_wo	diabetics_o	0.639989	-0.627993	0.440649	PC18:4n3 (Stearidonic acid)	Complex Lipids
gammaglutamylglycine	0.307489	1.2371	control_o	diabetics_o	0.880476	0.306959	0.51217	gamma-glutamylglycine	Peptide
gammatocopherol	0.733634	0.821368	control_o	diabetics_o	0.733634	-0.2839	0.134521	gamma-tocopherol	Cofactors and Vitamins
2docosahexaenoylglycerophosphoethanolamine	0.364166	1.25743	control_o	diabetics_wo	0.709013	0.330473	0.438701	2-docosahexaenoylglycerophosphoethanolamine*	Lipid
N6acetyllysine	0.364166	1.01385	control_o	diabetics_wo	0.68139	0.0198419	0.438701	N6-acetyllysine	Amino Acid
PE203n9Meadacid	0.364166	1.12536	diabetics_wo	diabetics_o	0.811005	0.170382	0.438701	PE20:3n9 (Mead acid)	Complex Lipids
isovalerylglycine	0.381069	1.55242	diabetics_wo	diabetics_o	0.571603	0.634519	0.418997	isovalerylglycine	Amino Acid
serylphenyalanine	0.382698	0.487204	control_wo	diabetics_wo	0.652598	-1.0374	0.417144	serylphenyalanine	Peptide
FA224n6Adrenicacid	0.382878	1.96317	control_wo	diabetics_o	0.574318	0.973185	0.416939	FA22:4n6 (Adrenic acid)	Lipid
histidylalanine	0.382878	1.29239	control_o	diabetics_wo	0.765757	0.370045	0.416939	histidylalanine	Peptide
DG203n9Meadacid	0.383957	0.532077	control_wo	diabetics_o	0.575936	-0.910293	0.415717	DG20:3n9 (Mead acid)	Complex Lipids
ergothioneine	0.383957	1.50787	diabetics_wo	diabetics_o	0.744644	0.592516	0.415717	ergothioneine	Xenobiotics
imidazolepropionate	0.383957	3.04955	diabetics_wo	diabetics_o	0.575936	1.6086	0.415717	imidazole propionate	Amino Acid
LY141n5Myristoleicacid	0.383957	1.43149	control_wo	diabetics_o	0.88036	0.517513	0.415717	LY14:1n5 (Myristoleic acid)	Complex Lipids
gluconate	0.00457111	3.2801	control_o	diabetics_o	0.0274267	1.71374	2.33998	gluconate	Xenobiotics
PE184n3Stearidonicacid	0.383957	0.28545	control_wo	control_o	0.460748	-1.80869	0.415717	PE18:4n3 (Stearidonic acid)	Complex Lipids
glucosamine6phosphate	0.405502	1.53091	control_o	diabetics_o	0.596563	0.614387	0.392007	glucosamine-6-phosphate	Carbohydrate
glucose	0.0539026	1.65011	control_o	diabetics_o	0.161708	0.722562	1.26839	glucose	Carbohydrate
alphahydroxycaproate	0.384494	0.811822	control_wo	control_o	0.512826	-0.300765	0.41511	alpha-hydroxycaproate	Lipid
cysteine	0.384494	1.15912	control_wo	diabetics_wo	0.746236	0.213026	0.41511	cysteine	Amino Acid
hypotaurine	0.384494	0.80435	diabetics_wo	diabetics_o	0.677126	-0.314104	0.41511	hypotaurine	Amino Acid
13HODE9HODE	0.384673	0.76579	control_wo	diabetics_wo	0.850107	-0.384979	0.414908	13-HODE + 9-HODE	Lipid
15anhydroglucitol15AG	0.384673	0.826333	control_wo	control_o	0.461608	-0.275206	0.414908	1,5-anhydroglucitol (1,5-AG)	Carbohydrate
17methylstearate	0.384673	1.37295	control_wo	diabetics_wo	0.850107	0.457275	0.414908	17-methylstearate	Lipid
1arachidonoylGPE204	0.384673	1.14195	control_wo	diabetics_o	0.769346	0.191494	0.414908	1-arachidonoyl-GPE* (20:4)*	Lipid
1linolenoylglycerol	0.384673	0.969892	control_wo	diabetics_wo	0.769346	-0.0441033	0.414908	1-linolenoylglycerol	Lipid
1methylhistamine	0.384673	0.811936	control_wo	diabetics_o	0.57701	-0.300562	0.414908	1-methylhistamine	Amino Acid
1methylimidazoleacetate	0.384673	1.31964	control_o	diabetics_wo	0.850107	0.400143	0.414908	1-methylimidazoleacetate	Amino Acid
glucuronate	0.909722	1.01815	control_o	diabetics_o	0.909722	0.0259505	0.0410914	glucuronate	Carbohydrate
1palmitoylplasmenylethanolamine	0.384673	1.21423	control_wo	diabetics_o	0.769346	0.280036	0.414908	1-palmitoylplasmenylethanolamine*	Lipid
glutamate	0.273036	1.10796	control_o	diabetics_o	0.517056	0.147901	0.56378	glutamate	Amino Acid
2eicosapentaenoylglycerophosphoethanolamine	0.384673	1.1476	control_wo	diabetics_wo	0.57701	0.19862	0.414908	2-eicosapentaenoylglycerophosphoethanolamine*	Lipid
2hydroxypalmitate	0.384673	1.02239	control_wo	control_o	0.769346	0.0319411	0.414908	2-hydroxypalmitate	Lipid
2hydroxystearate	0.384673	1.03519	control_wo	control_o	0.769346	0.0498943	0.414908	2-hydroxystearate	Lipid
2hydroxystearate	0.384673	1.11475	control_o	diabetics_wo	0.769346	0.156716	0.414908	2-hydroxystearate	Lipid
2palmitoylGPC160	0.384673	1.11036	control_wo	diabetics_o	0.909722	0.151026	0.414908	2-palmitoyl-GPC* (16:0)*	Lipid
3hydroxybutyrateBHBA	0.384673	1.03052	control_wo	diabetics_wo	0.461608	0.043368	0.414908	3-hydroxybutyrate (BHBA)	Lipid
3indoxylsulfate	0.384673	0.545766	control_o	diabetics_wo	0.57701	-0.873645	0.414908	3-indoxyl sulfate	Amino Acid
3phosphoglycerate	0.384673	1.3981	control_wo	diabetics_o	0.57701	0.483469	0.414908	3-phosphoglycerate	Carbohydrate
4hydroxyphenylpyruvate	0.384673	1.15527	control_o	diabetics_wo	0.769346	0.208228	0.414908	4-hydroxyphenylpyruvate	Amino Acid
4methyl2oxopentanoate	0.384673	0.742203	control_wo	control_o	0.769346	-0.430114	0.414908	4-methyl-2-oxopentanoate	Amino Acid
4methyl2oxopentanoate	0.384673	1.47584	diabetics_wo	diabetics_o	0.769346	0.561536	0.414908	4-methyl-2-oxopentanoate	Amino Acid
glutamategammamethylester	0.520523	1.86801	control_o	diabetics_o	0.624627	0.901505	0.28356	glutamate, gamma-methyl ester	Amino Acid
aspartylglycine	0.384673	1.03615	control_o	diabetics_wo	0.945351	0.0512276	0.414908	aspartylglycine	Peptide
aspartylleucine	0.384673	0.906633	control_o	diabetics_wo	0.677585	-0.141409	0.414908	aspartylleucine	Peptide
glutamine	0.121225	1.30432	control_o	diabetics_o	0.363674	0.383295	0.91641	glutamine	Amino Acid
carnitine	0.384673	0.870454	control_o	diabetics_wo	0.57701	-0.200159	0.414908	carnitine	Lipid
CE141n5Myristoleicacid	0.384673	0.950721	control_wo	control_o	0.96985	-0.0729055	0.414908	CE14:1n5 (Myristoleic acid)	Complex Lipids
CE182n6Linoleicacid	0.384673	0.976236	control_wo	control_o	0.461608	-0.0346979	0.414908	CE18:2n6 (Linoleic acid)	Complex Lipids
CE183n3aLinolenicacid	0.384673	1.09972	control_wo	control_o	0.57701	0.13713	0.414908	CE18:3n3 (a-Linolenic acid)	Complex Lipids
CE200Arachidicacid	0.384673	1.59953	control_wo	diabetics_wo	0.945351	0.677649	0.414908	CE20:0 (Arachidic acid)	Complex Lipids
CE201n9Eicosaenoicacid	0.384673	0.907438	control_wo	control_o	0.791337	-0.140129	0.414908	CE20:1n9 (Eicosaenoic acid)	Complex Lipids
choline	0.384673	1.00968	control_wo	control_o	0.461608	0.013903	0.414908	choline	Lipid
choline	0.384673	1.11992	control_o	diabetics_wo	0.461608	0.163393	0.414908	choline	Lipid
glutaroylcarnitineC5	0.569149	1.91022	control_o	diabetics_o	0.682978	0.933737	0.244774	glutaroylcarnitine (C5)	Amino Acid
creatinine	0.384673	1.51505	diabetics_wo	diabetics_o	0.96985	0.599361	0.414908	creatinine	Amino Acid
DG140Myristicacid	0.384673	0.902311	control_wo	control_o	0.512826	-0.148303	0.414908	DG14:0 (Myristic acid)	Complex Lipids
DG161n7Palmitoleicacid	0.384673	0.891083	control_wo	diabetics_wo	0.747811	-0.166368	0.414908	DG16:1n7 (Palmitoleic acid)	Complex Lipids
DG180Stearicacid	0.384673	1.16292	control_wo	control_o	0.945351	0.21775	0.414908	DG18:0 (Stearic acid)	Complex Lipids
DG181n7Vaccenicacid	0.384673	0.947347	control_o	diabetics_wo	0.57701	-0.0780354	0.414908	DG18:1n7 (Vaccenic acid)	Complex Lipids
DG182n6Linoleicacid	0.384673	0.947705	diabetics_wo	diabetics_o	0.567211	-0.0774906	0.414908	DG18:2n6 (Linoleic acid)	Complex Lipids
glutathioneoxidizedGSSG	0.384673	1.29177	control_o	diabetics_o	0.769346	0.369351	0.414908	glutathione, oxidized (GSSG)	Amino Acid
DG183n6gLinolenicacid	0.384673	0.893101	diabetics_wo	diabetics_o	1	-0.163105	0.414908	DG18:3n6 (g-Linolenic acid)	Complex Lipids
DG222Docosadienoicacid	0.384673	0.868065	diabetics_wo	diabetics_o	0.57701	-0.204125	0.414908	DG22:2 (Docosadienoic acid)	Complex Lipids
FA141n5Myristoleicacid	0.384673	0.805668	control_wo	diabetics_o	0.57701	-0.311743	0.414908	FA14:1n5 (Myristoleic acid)	Lipid
FA181n9Oleicacid	0.384673	1.04274	diabetics_wo	diabetics_o	0.880476	0.0603813	0.414908	FA18:1n9 (Oleic acid)	Lipid
FA200Arachidicacid	0.384673	0.854232	control_wo	diabetics_o	0.677585	-0.227301	0.414908	FA20:0 (Arachidic acid)	Lipid
FA203n6Dihomoglinoleicacid	0.384673	1.14483	control_o	diabetics_wo	0.769346	0.195131	0.414908	FA20:3n6 (Di-homo-g-linoleic acid)	Lipid
fructose	0.384673	1.35368	control_wo	diabetics_o	0.512826	0.436885	0.414908	fructose	Carbohydrate
gammaglutamylglutamine	0.384673	0.772486	control_wo	control_o	0.57701	-0.37242	0.414908	gamma-glutamylglutamine	Peptide
glucose	0.384673	1.22566	control_wo	diabetics_wo	0.57701	0.293559	0.414908	glucose	Carbohydrate
glucuronate	0.384673	0.855786	diabetics_wo	diabetics_o	0.769346	-0.224678	0.414908	glucuronate	Carbohydrate
glutathionereducedGSH	0.677585	0.718893	control_o	diabetics_o	0.791337	-0.476152	0.169036	glutathione, reduced (GSH)	Amino Acid
glycerate	0.384673	1.26445	control_wo	diabetics_o	0.461608	0.33851	0.414908	glycerate	Carbohydrate
glycerophosphoinositol	0.384673	0.851047	control_wo	diabetics_wo	0.850107	-0.23269	0.414908	glycerophosphoinositol*	Lipid
glycerophosphorylcholineGPC	0.384673	1.19147	control_wo	control_o	0.57701	0.252745	0.414908	glycerophosphorylcholine (GPC)	Lipid
hexanoylcarnitineC6	0.384673	0.83905	control_wo	diabetics_o	0.73373	-0.253171	0.414908	hexanoylcarnitine (C6)	Lipid
glycerate	0.273036	1.48068	control_o	diabetics_o	0.409555	0.566262	0.56378	glycerate	Carbohydrate
hydroxybutyrylcarnitine	0.384673	1.46745	control_wo	control_o	0.769346	0.553312	0.414908	hydroxybutyrylcarnitine*	Lipid
leucine	0.384673	1.12994	diabetics_wo	diabetics_o	0.57701	0.176248	0.414908	leucine	Amino Acid
LY204n3Eicosatetranoicacid	0.384673	1.4516	control_wo	control_o	0.854711	0.537643	0.414908	LY20:4n3 (Eicosatetranoic acid)	Complex Lipids
LY204n3Eicosatetranoicacid	0.384673	1.31338	control_wo	diabetics_o	0.854711	0.39328	0.414908	LY20:4n3 (Eicosatetranoic acid)	Complex Lipids
LY205n3Eicosapentaenoicacid	0.384673	0.811794	control_wo	diabetics_o	0.709013	-0.300815	0.414908	LY20:5n3 (Eicosapentaenoic acid)	Complex Lipids
Nacetylglycine	0.384673	0.53395	control_wo	diabetics_wo	1	-0.905223	0.414908	N-acetylglycine	Amino Acid
Nacetylputrescine	0.384673	1.07494	control_wo	diabetics_wo	0.57701	0.104261	0.414908	N-acetylputrescine	Amino Acid
Ncarbamoylaspartate	0.384673	1.97512	diabetics_wo	diabetics_o	0.909586	0.981942	0.414908	N-carbamoylaspartate	Nucleotide
PC183n6gLinolenicacid	0.384673	0.752609	control_wo	control_o	0.57701	-0.410027	0.414908	PC18:3n6 (g-Linolenic acid)	Complex Lipids
PC201n9Eicosaenoicacid	0.384673	0.805532	control_wo	control_o	0.769346	-0.311986	0.414908	PC20:1n9 (Eicosaenoic acid)	Complex Lipids
PC205n3Eicosapentaenoicacid	0.384673	1.16114	control_o	diabetics_wo	0.769346	0.21554	0.414908	PC20:5n3 (Eicosapentaenoic acid)	Complex Lipids
glycerol	0.212294	1.20011	control_o	diabetics_o	0.780784	0.263163	0.673063	glycerol	Lipid
PCdm160Plasmalogenpalmiticacid	0.384673	0.934351	control_wo	control_o	0.624627	-0.0979639	0.414908	PCdm16:0 (Plasmalogen palmitic acid)	Complex Lipids
PCdm181n9Plasmalogenoleicacid	0.384673	0.88245	control_wo	control_o	0.769346	-0.180413	0.414908	PCdm18:1n9 (Plasmalogen oleic acid)	Complex Lipids
PE150Pentadecanoicacid	0.384673	0.705118	control_wo	diabetics_wo	0.747811	-0.504062	0.414908	PE15:0 (Pentadecanoic acid)	Complex Lipids
glycerol3phosphateG3P	0.427355	1.33258	control_o	diabetics_o	0.854711	0.414221	0.369211	glycerol 3-phosphate (G3P)	Lipid
glycerophosphoethanolamine	0.791337	0.913618	control_o	diabetics_o	0.949604	-0.130336	0.101639	glycerophosphoethanolamine	Lipid
glycerophosphoinositol	0.623176	1.32021	control_o	diabetics_o	0.850107	0.400771	0.205389	glycerophosphoinositol*	Lipid
PE183n3aLinolenicacid	0.384673	1.00941	control_wo	diabetics_wo	0.856126	0.0135173	0.414908	PE18:3n3 (a-Linolenic acid)	Complex Lipids
PE183n6gLinolenicacid	0.384673	0.644202	control_wo	control_o	1	-0.634414	0.414908	PE18:3n6 (g-Linolenic acid)	Complex Lipids
PE183n6gLinolenicacid	0.384673	1.29649	control_o	diabetics_wo	1	0.374614	0.414908	PE18:3n6 (g-Linolenic acid)	Complex Lipids
glycerophosphorylcholineGPC	0.520523	0.90931	control_o	diabetics_o	0.624627	-0.137156	0.28356	glycerophosphorylcholine (GPC)	Lipid
glycine	1	1.06386	control_o	diabetics_o	1	0.0893034	0	glycine	Amino Acid
PE205n3Eicosapentaenoicacid	0.384673	0.90897	diabetics_wo	diabetics_o	0.850107	-0.137695	0.414908	PE20:5n3 (Eicosapentaenoic acid)	Complex Lipids
PE220Behenicacid	0.384673	1.20701	diabetics_wo	diabetics_o	0.709013	0.271443	0.414908	PE22:0 (Behenic acid)	Complex Lipids
PE224n6Adrenicacid	0.384673	1.18642	control_wo	diabetics_wo	0.769346	0.24661	0.414908	PE22:4n6 (Adrenic acid)	Complex Lipids
PEdm181n7Plasmalogenvaccenicacid	0.384673	0.881103	control_o	diabetics_wo	0.567211	-0.182617	0.414908	PEdm18:1n7 (Plasmalogen vaccenic acid)	Complex Lipids
phenylalanine	0.384673	1.13365	control_wo	diabetics_o	0.57701	0.18098	0.414908	phenylalanine	Amino Acid
phosphate	0.384673	0.9624	control_wo	diabetics_o	0.747811	-0.0552908	0.414908	phosphate	Energy
phosphoethanolaminePE	0.384673	0.94432	control_wo	diabetics_wo	0.96985	-0.0826529	0.414908	phosphoethanolamine (PE)	Lipid
piperine	0.384673	2.42081	control_o	diabetics_wo	0.769346	1.27549	0.414908	piperine	Xenobiotics
prolylhydroxyproline	0.384673	0.702681	control_o	diabetics_wo	0.512826	-0.509058	0.414908	prolylhydroxyproline	Amino Acid
prolylvaline	0.384673	1.13899	control_wo	diabetics_o	0.880476	0.187754	0.414908	prolylvaline	Peptide
glycylalanine	0.241322	1.30449	control_o	diabetics_o	0.689408	0.38348	0.617404	glycylalanine	Peptide
PS181n7Vaccenicacid	0.384673	0.842702	control_o	diabetics_wo	0.780784	-0.246906	0.414908	PS18:1n7 (Vaccenic acid)	Complex Lipids
PS181n9Oleicacid	0.384673	0.946173	control_wo	control_o	0.909722	-0.0798245	0.414908	PS18:1n9 (Oleic acid)	Complex Lipids
PS183n3aLinolenicacid	0.384673	1.05164	control_wo	diabetics_wo	0.769346	0.0726362	0.414908	PS18:3n3 (a-Linolenic acid)	Complex Lipids
PS200Arachidicacid	0.384673	1.11707	control_wo	control_o	0.909722	0.159722	0.414908	PS20:0 (Arachidic acid)	Complex Lipids
PS205n3Eicosapentaenoicacid	0.384673	1.25482	control_o	diabetics_wo	0.461608	0.327476	0.414908	PS20:5n3 (Eicosapentaenoic acid)	Complex Lipids
glycylleucine	0.57075	1.15742	control_o	diabetics_o	1	0.210906	0.243554	glycylleucine	Peptide
PSdm181n9Plasmalogenoleicacid	0.384673	0.730708	control_wo	diabetics_wo	0.57701	-0.452633	0.414908	PSdm18:1n9 (Plasmalogen oleic acid)	Complex Lipids
scylloinositol	0.384673	1.18719	control_o	diabetics_wo	0.709013	0.247546	0.414908	scyllo-inositol	Lipid
serylleucine	0.384673	0.879224	control_wo	control_o	0.461608	-0.185698	0.414908	serylleucine	Peptide
SM160Nhexadecanoylsphing4enine1phosphocholine	0.384673	0.98703	control_o	diabetics_wo	0.57701	-0.0188338	0.414908	SM16:0 (N-(hexadecanoyl)-sphing-4-enine-1-phosphocholine)	Complex Lipids
SM181Noctadecaenoylsphing4enine1phosphocholine	0.384673	1.13015	control_wo	diabetics_o	0.624627	0.17651	0.414908	SM18:1 (N-(octadecaenoyl)-sphing-4-enine-1-phosphocholine)	Complex Lipids
SM181Noctadecaenoylsphing4enine1phosphocholine	0.384673	1.17864	diabetics_wo	diabetics_o	0.624627	0.237126	0.414908	SM18:1 (N-(octadecaenoyl)-sphing-4-enine-1-phosphocholine)	Complex Lipids
SM240Ntetracosadecanoylsphing4enine1phosphocholine	0.384673	0.90264	diabetics_wo	diabetics_o	0.909722	-0.147777	0.414908	SM24:0 (N-(tetracosadecanoyl)-sphing-4-enine-1-phosphocholine)	Complex Lipids
spermidine	0.384673	0.807226	control_wo	control_o	0.909722	-0.308956	0.414908	spermidine	Amino Acid
stachydrine	0.384673	1.59398	control_wo	control_o	0.567211	0.672638	0.414908	stachydrine	Xenobiotics
stearoylarachidonoylglycerophosphoethanolamine1	0.384673	1.04887	control_o	diabetics_wo	0.769346	0.0688364	0.414908	stearoyl-arachidonoyl-glycerophosphoethanolamine (1)*	Lipid
stearoyllinoleoylglycerophosphocholine2	0.384673	0.965774	control_wo	diabetics_wo	0.57701	-0.0502421	0.414908	stearoyl-linoleoyl-glycerophosphocholine (2)*	Lipid
TG181n9Oleicacid	0.384673	0.971763	control_wo	control_o	0.641033	-0.0413232	0.414908	TG18:1n9 (Oleic acid)	Complex Lipids
TG181n9Oleicacid	0.384673	1.00277	diabetics_wo	diabetics_o	0.641033	0.00398532	0.414908	TG18:1n9 (Oleic acid)	Complex Lipids
glycylserine	0.733344	1.14047	control_o	diabetics_o	1	0.189623	0.134692	glycylserine	Peptide
TG201n9Eicosaenoicacid	0.384673	0.940704	control_wo	diabetics_o	0.567211	-0.0881872	0.414908	TG20:1n9 (Eicosaenoic acid)	Complex Lipids
TG203n9Meadacid	0.384673	1.23747	control_wo	diabetics_wo	0.813102	0.307395	0.414908	TG20:3n9 (Mead acid)	Complex Lipids
TG203n9Meadacid	0.384673	1.04421	control_wo	diabetics_o	0.813102	0.0624062	0.414908	TG20:3n9 (Mead acid)	Complex Lipids
TG205n3Eicosapentaenoicacid	0.384673	1.05004	control_wo	control_o	0.641033	0.0704475	0.414908	TG20:5n3 (Eicosapentaenoic acid)	Complex Lipids
glycylvaline	0.198596	1.40676	control_o	diabetics_o	0.432148	0.49238	0.70203	glycylvaline	Peptide
TotalCholesterylEster	0.384673	0.895451	control_wo	control_o	0.747811	-0.159314	0.414908	Total Cholesteryl Ester	Complex Lipids
guanine	0.96985	1.03635	control_o	diabetics_o	0.96985	0.0515138	0.0132954	guanine	Nucleotide
guanosine	0.10411	0.788575	control_o	diabetics_o	0.28093	-0.342681	0.982508	guanosine	Nucleotide
tyrosylglycine	0.384673	1.12659	control_wo	diabetics_wo	0.57701	0.171963	0.414908	tyrosylglycine	Peptide
tyrosylglycine	0.384673	1.15831	control_o	diabetics_wo	0.57701	0.212021	0.414908	tyrosylglycine	Peptide
uridine	0.384673	1.18977	control_wo	control_o	0.461608	0.250683	0.414908	uridine	Nucleotide
uridine	0.384673	1.19385	control_wo	diabetics_o	0.461608	0.255622	0.414908	uridine	Nucleotide
heme	1	1.09675	control_o	diabetics_o	1	0.133239	0	heme	Cofactors and Vitamins
heptanoate70	0.520523	0.939379	control_o	diabetics_o	0.856126	-0.0902202	0.28356	heptanoate (7:0)	Lipid
Nacetylglucosamine6phosphate	0.403906	1.20529	control_o	diabetics_wo	0.741997	0.269384	0.39372	N-acetylglucosamine 6-phosphate	Carbohydrate
3hydroxysebacate	0.405502	1.07286	control_wo	control_o	0.944017	0.101458	0.392007	3-hydroxysebacate	Lipid
betaine	0.405502	1.34635	diabetics_wo	diabetics_o	0.949604	0.429048	0.392007	betaine	Amino Acid
hesperetin	0.343978	0.818215	control_o	diabetics_o	0.733634	-0.289449	0.46347	hesperetin	Xenobiotics
lysylleucine	0.405502	0.625689	control_wo	control_o	0.744195	-0.676481	0.392007	lysylleucine	Peptide
Nmethylpipecolate	0.405502	0.964069	control_o	diabetics_wo	0.486603	-0.0527921	0.392007	N-methylpipecolate	Xenobiotics
hexanoylcarnitineC6	0.73373	0.895117	control_o	diabetics_o	0.73373	-0.159852	0.134464	hexanoylcarnitine (C6)	Lipid
hippurate	0.909722	0.867689	control_o	diabetics_o	0.909722	-0.204751	0.0410914	hippurate	Xenobiotics
TG184n3Stearidonicacid	0.417376	0.77401	control_wo	diabetics_wo	0.613796	-0.369575	0.379473	TG18:4n3 (Stearidonic acid)	Complex Lipids
LY220Behenicacid	0.423849	0.811675	control_wo	diabetics_wo	0.847698	-0.301026	0.372789	LY22:0 (Behenic acid)	Complex Lipids
histamine	0.427355	0.909308	control_o	diabetics_o	0.780784	-0.137159	0.369211	histamine	Amino Acid
histidine	0.427355	1.23436	control_o	diabetics_o	0.909722	0.303758	0.369211	histidine	Amino Acid
4hydroxynonenalglutathione	0.426659	0.58281	control_o	diabetics_wo	0.945018	-0.778903	0.369919	4-hydroxy-nonenal-glutathione	Amino Acid
FA225n6Osbondacid	0.426659	1.3824	control_wo	diabetics_wo	0.471003	0.467171	0.369919	FA22:5n6 (Osbond acid)	Lipid
gammaglutamylglutamate	0.426659	1.71853	control_wo	diabetics_o	0.934568	0.781178	0.369919	gamma-glutamylglutamate	Peptide
PC184n3Stearidonicacid	0.426659	0.907059	control_wo	diabetics_o	0.639989	-0.140731	0.369919	PC18:4n3 (Stearidonic acid)	Complex Lipids
PC241n9Nervonicacid	0.426659	1.03622	control_wo	diabetics_wo	0.565204	0.0513298	0.369919	PC24:1n9 (Nervonic acid)	Complex Lipids
stearoyllinoleoylglycerophosphoethanolamine2	0.426659	1.21379	control_wo	control_o	0.714377	0.279518	0.369919	stearoyl-linoleoyl-glycerophosphoethanolamine (2)*	Lipid
hesperetin	0.427181	0.666779	diabetics_wo	diabetics_o	0.733634	-0.584719	0.369388	hesperetin	Xenobiotics
maltose	0.427181	1.14709	control_wo	diabetics_o	1	0.197984	0.369388	maltose	Carbohydrate
TG221n9Erucicacid	0.427181	1.17981	control_o	diabetics_wo	0.79126	0.238559	0.369388	TG22:1n9 (Erucic acid)	Complex Lipids
13methylmyristicacid	0.427355	1.18352	control_wo	control_o	0.909722	0.243089	0.369211	13-methylmyristic acid	Lipid
1arachidonoylGPC204	0.427355	1.0998	control_wo	diabetics_o	0.854711	0.13724	0.369211	1-arachidonoyl-GPC* (20:4)*	Lipid
1linoleoylGPC182	0.427355	1.04849	control_o	diabetics_wo	0.641033	0.0683132	0.369211	1-linoleoyl-GPC (18:2)	Lipid
1myristoylglycerophosphoethanolamine	0.427355	1.34368	control_wo	control_o	0.512826	0.426185	0.369211	1-myristoylglycerophosphoethanolamine	Lipid
23dihydroxyisovalerate	0.427355	0.914238	control_wo	control_o	1	-0.129358	0.369211	2,3-dihydroxyisovalerate	Xenobiotics
2arachidonoylglycerol	0.427355	1.06326	control_wo	control_o	0.641033	0.0884973	0.369211	2-arachidonoyl glycerol	Lipid
2arachidonoylGPE204	0.427355	1.05889	control_o	diabetics_wo	0.934764	0.0825517	0.369211	2-arachidonoyl-GPE* (20:4)*	Lipid
histidylalanine	0.0755516	1.52746	control_o	diabetics_o	0.45331	0.611131	1.12176	histidylalanine	Peptide
histidylleucine	0.384673	1.33283	control_o	diabetics_o	0.461608	0.414493	0.414908	histidylleucine	Peptide
2oleoylGPC181	0.427355	0.813494	control_wo	control_o	0.880476	-0.297797	0.369211	2-oleoyl-GPC* (18:1)*	Lipid
3carboxy4methyl5propyl2furanpropanoateCMPF	0.427355	1.7816	control_wo	control_o	0.969805	0.83317	0.369211	3-carboxy-4-methyl-5-propyl-2-furanpropanoate (CMPF)	Lipid
4guanidinobutanoate	0.427355	1.01231	control_o	diabetics_wo	0.880013	0.0176582	0.369211	4-guanidinobutanoate	Amino Acid
5dodecenoate121n7	0.427355	0.974643	control_wo	control_o	0.512826	-0.0370548	0.369211	5-dodecenoate (12:1n7)	Lipid
5dodecenoate121n7	0.427355	1.05286	control_wo	diabetics_o	0.512826	0.0743088	0.369211	5-dodecenoate (12:1n7)	Lipid
6phosphogluconate	0.427355	1.29766	control_wo	diabetics_o	0.791337	0.375917	0.369211	6-phosphogluconate	Carbohydrate
acetylcarnitineC2	0.427355	1.34984	control_wo	diabetics_o	0.854711	0.432787	0.369211	acetylcarnitine (C2)	Lipid
acetylphosphate	0.427355	0.836404	control_o	diabetics_wo	0.709013	-0.257728	0.369211	acetylphosphate	Energy
histidylphenylalanine	0.269406	1.88704	control_o	diabetics_o	0.538811	0.916129	0.569593	histidylphenylalanine	Peptide
alphahydroxycaproate	0.427355	0.855762	control_wo	diabetics_o	0.512826	-0.224719	0.369211	alpha-hydroxycaproate	Lipid
arginine	0.427355	1.06208	control_o	diabetics_wo	0.850107	0.086889	0.369211	arginine	Amino Acid
aspartateglutamate	0.427355	1.57038	diabetics_wo	diabetics_o	0.641033	0.651111	0.369211	aspartate-glutamate	Peptide
caproate60	0.427355	0.866686	control_wo	control_o	0.909722	-0.206419	0.369211	caproate (6:0)	Lipid
hydroxybutyrylcarnitine	0.623176	1.23344	control_o	diabetics_o	0.791337	0.302686	0.205389	hydroxybutyrylcarnitine*	Lipid
CE203n6Dihomoglinoleicacid	0.427355	0.810474	control_wo	diabetics_wo	0.624627	-0.303161	0.369211	CE20:3n6 (Di-homo-g-linoleic acid)	Complex Lipids
CE203n9Meadacid	0.427355	0.956653	diabetics_wo	diabetics_o	0.641033	-0.0639326	0.369211	CE20:3n9 (Mead acid)	Complex Lipids
hydroxyproline	0.0210855	2.18883	control_o	diabetics_o	0.126513	1.13016	1.67602	hydroxyproline	Amino Acid
CE221n9Erucicacid	0.427355	0.984593	control_wo	diabetics_wo	0.512826	-0.0224006	0.369211	CE22:1n9 (Erucic acid)	Complex Lipids
CE221n9Erucicacid	0.427355	1.0141	control_wo	diabetics_o	0.512826	0.0202049	0.369211	CE22:1n9 (Erucic acid)	Complex Lipids
CE225n3Docosapentaenoicacid	0.427355	0.944951	diabetics_wo	diabetics_o	0.780784	-0.081688	0.369211	CE22:5n3 (Docosapentaenoic acid)	Complex Lipids
CE226n3Docosahexaenoicacid	0.427355	1.20888	control_wo	diabetics_wo	1	0.273673	0.369211	CE22:6n3 (Docosahexaenoic acid)	Complex Lipids
CMP	0.427355	1.1707	diabetics_wo	diabetics_o	0.427355	0.227366	0.369211	CMP	Nucleotide
creatine	0.427355	0.867387	control_wo	control_o	0.623176	-0.205251	0.369211	creatine	Amino Acid
creatine	0.427355	1.08279	diabetics_wo	diabetics_o	0.623176	0.114751	0.369211	creatine	Amino Acid
hypotaurine	0.677126	1.05302	control_o	diabetics_o	0.677126	0.0745282	0.16933	hypotaurine	Amino Acid
DG140Myristicacid	0.427355	0.949064	diabetics_wo	diabetics_o	0.512826	-0.0754226	0.369211	DG14:0 (Myristic acid)	Complex Lipids
DG141n5Myristoleicacid	0.427355	1.1925	diabetics_wo	diabetics_o	0.624627	0.25399	0.369211	DG14:1n5 (Myristoleic acid)	Complex Lipids
DG182n6Linoleicacid	0.427355	0.916881	control_wo	diabetics_o	0.567211	-0.125193	0.369211	DG18:2n6 (Linoleic acid)	Complex Lipids
DG220Behenicacid	0.427355	1.20884	control_wo	control_o	0.641033	0.27362	0.369211	DG22:0 (Behenic acid)	Complex Lipids
DG220Behenicacid	0.427355	1.23491	control_wo	diabetics_wo	0.641033	0.304411	0.369211	DG22:0 (Behenic acid)	Complex Lipids
hypoxanthine	0.140465	1.14426	control_o	diabetics_o	0.409555	0.194413	0.852432	hypoxanthine	Nucleotide
erythronate	0.427355	1.48971	diabetics_wo	diabetics_o	0.641033	0.575031	0.369211	erythronate*	Carbohydrate
FA222n6Docosadienoicacid	0.427355	1.13273	control_o	diabetics_wo	0.641033	0.1798	0.369211	FA22:2n6 (Docosadienoic acid)	Lipid
FA225n3Docosapentaenoicacid	0.427355	1.1486	control_wo	diabetics_o	0.780784	0.199882	0.369211	FA22:5n3 (Docosapentaenoic acid)	Lipid
fructose	0.427355	0.985308	control_o	diabetics_wo	0.512826	-0.021353	0.369211	fructose	Carbohydrate
imidazolepropionate	0.762282	2.49759	control_o	diabetics_o	0.762282	1.32053	0.117884	imidazole propionate	Amino Acid
heptanoate70	0.427355	0.912545	diabetics_wo	diabetics_o	0.856126	-0.132033	0.369211	heptanoate (7:0)	Lipid
indolepropionate	0.969621	1.41116	control_o	diabetics_o	0.969621	0.496887	0.0133981	indolepropionate	Amino Acid
inosine	0.427355	0.899831	control_o	diabetics_o	0.854711	-0.152274	0.369211	inosine	Nucleotide
inositol1phosphateI1P	0.849547	1.19137	control_o	diabetics_o	0.969736	0.252627	0.0708127	inositol 1-phosphate (I1P)	Lipid
Isobarhexosediphosphates	0.427355	1.53709	control_o	diabetics_o	0.909722	0.620204	0.369211	Isobar: hexose diphosphates	Carbohydrate
isobutyrylcarnitineC4	0.427355	0.965066	control_wo	control_o	0.641033	-0.0513005	0.369211	isobutyrylcarnitine (C4)	Amino Acid
isobutyrylcarnitineC4	0.427355	1.25875	control_wo	diabetics_o	0.641033	0.331996	0.369211	isobutyrylcarnitine (C4)	Amino Acid
isovalerylcarnitineC5	0.427355	1.23561	control_o	diabetics_wo	0.709013	0.305227	0.369211	isovalerylcarnitine (C5)	Amino Acid
lidocaine	0.427355	1.27319	control_wo	diabetics_wo	0.641033	0.348443	0.369211	lidocaine	Xenobiotics
lidocaine	0.427355	0.724789	diabetics_wo	diabetics_o	0.641033	-0.464368	0.369211	lidocaine	Xenobiotics
isobutyrylcarnitineC4	0.10411	1.30432	control_o	diabetics_o	0.624659	0.383297	0.982508	isobutyrylcarnitine (C4)	Amino Acid
isoleucine	0.0257481	1.79037	control_o	diabetics_o	0.154488	0.84026	1.58926	isoleucine	Amino Acid
LY204n3Eicosatetranoicacid	0.427355	1.15772	control_wo	diabetics_wo	0.854711	0.211284	0.369211	LY20:4n3 (Eicosatetranoic acid)	Complex Lipids
LYdm160Plasmalogenpalmiticacid	0.427355	1.25481	control_wo	diabetics_wo	0.567211	0.327467	0.369211	LYdm16:0 (Plasmalogen palmitic acid)	Complex Lipids
lysine	0.427355	1.12902	control_wo	diabetics_o	0.641033	0.175068	0.369211	lysine	Amino Acid
maltose	0.427355	1.18376	diabetics_wo	diabetics_o	1	0.243372	0.369211	maltose	Carbohydrate
NacetylaspartateNAA	0.427355	1.20097	control_wo	diabetics_wo	0.512826	0.264197	0.369211	N-acetylaspartate (NAA)	Amino Acid
Nacetylneuraminate	0.427355	1.1911	control_wo	diabetics_o	0.850107	0.252296	0.369211	N-acetylneuraminate	Carbohydrate
Nacetylserine	0.427355	1.01553	control_wo	diabetics_o	0.641033	0.0222369	0.369211	N-acetylserine	Amino Acid
isovalerylcarnitineC5	0.850107	1.06921	control_o	diabetics_o	0.96985	0.0965398	0.0705265	isovalerylcarnitine (C5)	Amino Acid
Ndeltaacetylornithine	0.427355	1.78672	diabetics_wo	diabetics_o	0.96985	0.837317	0.369211	N-delta-acetylornithine	Amino Acid
Nethylglycinexylidide	0.427355	0.87606	diabetics_wo	diabetics_o	0.791337	-0.190898	0.369211	N-ethylglycinexylidide	Xenobiotics
ophthalmate	0.427355	1.22466	control_wo	diabetics_o	0.641033	0.292383	0.369211	ophthalmate	Amino Acid
isovalerylglycine	0.241145	1.4281	control_o	diabetics_o	0.482289	0.514094	0.617722	isovalerylglycine	Amino Acid
pantothenateVitaminB5	0.427355	1.04829	control_wo	control_o	0.934764	0.0680438	0.369211	pantothenate (Vitamin B5)	Cofactors and Vitamins
PC160Palmiticacid	0.427355	1.04806	control_wo	control_o	0.850107	0.067716	0.369211	PC16:0 (Palmitic acid)	Complex Lipids
kynurenine	0.73373	1.07577	control_o	diabetics_o	0.850107	0.105375	0.134464	kynurenine	Amino Acid
PC181n7Vaccenicacid	0.427355	1.15387	control_wo	diabetics_o	0.709013	0.206485	0.369211	PC18:1n7 (Vaccenic acid)	Complex Lipids
PC225n3Docosapentaenoicacid	0.427355	0.922122	control_o	diabetics_wo	0.780784	-0.116971	0.369211	PC22:5n3 (Docosapentaenoic acid)	Complex Lipids
PC226n3Docosahexaenoicacid	0.427355	1.24939	control_wo	control_o	0.945351	0.321225	0.369211	PC22:6n3 (Docosahexaenoic acid)	Complex Lipids
PC226n3Docosahexaenoicacid	0.427355	0.821612	control_o	diabetics_wo	0.945351	-0.283471	0.369211	PC22:6n3 (Docosahexaenoic acid)	Complex Lipids
PCdm160Plasmalogenpalmiticacid	0.427355	0.892515	control_wo	diabetics_o	0.624627	-0.164051	0.369211	PCdm16:0 (Plasmalogen palmitic acid)	Complex Lipids
PE140Myristicacid	0.427355	1.0473	control_wo	control_o	0.641033	0.0666716	0.369211	PE14:0 (Myristic acid)	Complex Lipids
lactate	0.121225	1.51121	control_o	diabetics_o	0.363674	0.595705	0.91641	lactate	Carbohydrate
PE225n3Docosapentaenoicacid	0.427355	0.980871	control_wo	diabetics_o	0.813102	-0.0278642	0.369211	PE22:5n3 (Docosapentaenoic acid)	Complex Lipids
PE225n3Docosapentaenoicacid	0.427355	1.05348	control_o	diabetics_wo	0.813102	0.0751679	0.369211	PE22:5n3 (Docosapentaenoic acid)	Complex Lipids
phenolsulfate	0.427355	1.70906	control_wo	diabetics_o	0.880476	0.773201	0.369211	phenol sulfate	Amino Acid
phenylalanylaspartate	0.427355	0.811672	control_wo	diabetics_wo	0.624627	-0.301032	0.369211	phenylalanylaspartate	Peptide
leucine	0.031209	1.29369	control_o	diabetics_o	0.093627	0.371493	1.50572	leucine	Amino Acid
phenylalanylproline	0.427355	0.801241	control_wo	diabetics_o	0.854711	-0.319692	0.369211	phenylalanylproline	Peptide
phenylpyruvate	0.427355	0.78817	control_wo	control_o	0.909722	-0.343421	0.369211	phenylpyruvate	Amino Acid
prolylhydroxyproline	0.427355	1.5234	control_wo	diabetics_o	0.512826	0.607299	0.369211	prolylhydroxyproline	Amino Acid
leucylalanine	0.306761	1.53693	control_o	diabetics_o	0.613522	0.620053	0.5132	leucylalanine	Peptide
PS150Pentadecanoicacid	0.427355	1.08288	control_wo	diabetics_o	0.641033	0.114873	0.369211	PS15:0 (Pentadecanoic acid)	Complex Lipids
PS160Palmiticacid	0.427355	1.10558	control_wo	diabetics_o	0.427355	0.144798	0.369211	PS16:0 (Palmitic acid)	Complex Lipids
PS181n7Vaccenicacid	0.427355	1.17388	diabetics_wo	diabetics_o	0.780784	0.231281	0.369211	PS18:1n7 (Vaccenic acid)	Complex Lipids
leucylglycine	0.73373	1.15241	control_o	diabetics_o	0.791337	0.204655	0.134464	leucylglycine	Peptide
lidocaine	0.344704	0.805404	control_o	diabetics_o	0.641033	-0.312215	0.462553	lidocaine	Xenobiotics
quinate	0.427355	1.36189	diabetics_wo	diabetics_o	1	0.445613	0.369211	quinate	Xenobiotics
scylloinositol	0.427355	1.03816	control_wo	diabetics_o	0.709013	0.0540313	0.369211	scyllo-inositol	Lipid
SM180Noctadecanoylsphing4enine1phosphocholine	0.427355	0.899074	control_wo	diabetics_o	0.854711	-0.153489	0.369211	SM18:0 (N-(octadecanoyl)-sphing-4-enine-1-phosphocholine)	Complex Lipids
sphingosine	0.427355	1.89412	control_wo	diabetics_o	0.813102	0.921527	0.369211	sphingosine	Lipid
stearoyllinoleoylglycerophosphoethanolamine1	0.427355	1.21672	control_o	diabetics_wo	0.934568	0.282992	0.369211	stearoyl-linoleoyl-glycerophosphoethanolamine (1)*	Lipid
stearoyloleoylglycerophosphoserine1	0.427355	1.09654	diabetics_wo	diabetics_o	0.709013	0.132963	0.369211	stearoyl-oleoyl-glycerophosphoserine (1)*	Lipid
tartronatehydroxymalonate	0.427355	1.22289	control_wo	control_o	0.512826	0.290294	0.369211	tartronate (hydroxymalonate)	Xenobiotics
tartronatehydroxymalonate	0.427355	1.16214	diabetics_wo	diabetics_o	0.512826	0.216784	0.369211	tartronate (hydroxymalonate)	Xenobiotics
LY140Myristicacid	0.031209	1.16557	control_o	diabetics_o	0.187254	0.221031	1.50572	LY14:0 (Myristic acid)	Complex Lipids
TG183n3aLinolenicacid	0.427355	1.12158	control_o	diabetics_wo	0.512826	0.165534	0.369211	TG18:3n3 (a-Linolenic acid)	Complex Lipids
TG204n3Eicosatetranoicacid	0.427355	0.812323	control_wo	control_o	0.512826	-0.299875	0.369211	TG20:4n3 (Eicosatetranoic acid)	Complex Lipids
TG204n3Eicosatetranoicacid	0.427355	0.858412	control_wo	diabetics_wo	0.512826	-0.220257	0.369211	TG20:4n3 (Eicosatetranoic acid)	Complex Lipids
LY141n5Myristoleicacid	0.677585	1.10482	control_o	diabetics_o	0.88036	0.143805	0.169036	LY14:1n5 (Myristoleic acid)	Complex Lipids
LY150Pentadecanoicacid	0.909722	1.05354	control_o	diabetics_o	0.96985	0.0752465	0.0410914	LY15:0 (Pentadecanoic acid)	Complex Lipids
LY160Palmiticacid	0.73373	0.982455	control_o	diabetics_o	0.949604	-0.025536	0.134464	LY16:0 (Palmitic acid)	Complex Lipids
trigonellineNmethylnicotinate	0.427355	0.869293	control_wo	diabetics_o	0.708764	-0.202086	0.369211	trigonelline (N'-methylnicotinate)	Cofactors and Vitamins
tryptophan	0.427355	0.794456	control_wo	control_o	0.6849	-0.33196	0.369211	tryptophan	Amino Acid
UDPglucuronate	0.427355	0.872525	control_wo	diabetics_wo	0.641033	-0.196731	0.369211	UDP-glucuronate	Carbohydrate
LY161n7Palmitoleicacid	0.226301	1.35634	control_o	diabetics_o	0.73373	0.439715	0.645313	LY16:1n7 (Palmitoleic acid)	Complex Lipids
UDPNacetylglucosamine	0.427355	0.88772	control_wo	control_o	0.850107	-0.171823	0.369211	UDP-N-acetylglucosamine	Carbohydrate
LY180Stearicacid	0.427355	1.03665	control_o	diabetics_o	1	0.0519331	0.369211	LY18:0 (Stearic acid)	Complex Lipids
xanthine	0.427355	0.889943	diabetics_wo	diabetics_o	0.512826	-0.168215	0.369211	xanthine	Nucleotide
3hydroxyisobutyrate	0.44798	1.02487	control_o	diabetics_wo	0.735793	0.0354413	0.348741	3-hydroxyisobutyrate	Amino Acid
spermine	0.44798	2.1325	control_wo	diabetics_wo	0.741997	1.09255	0.348741	spermine	Amino Acid
catecholsulfate	0.449521	0.62638	control_wo	diabetics_wo	0.817798	-0.674889	0.34725	catechol sulfate	Xenobiotics
CE181n7Vaccenicacid	0.449521	1.09854	diabetics_wo	diabetics_o	0.880476	0.135582	0.34725	CE18:1n7 (Vaccenic acid)	Complex Lipids
N1Methyl2pyridone5carboxamide	0.449521	1.00292	control_wo	diabetics_o	0.677585	0.0042048	0.34725	N1-Methyl-2-pyridone-5-carboxamide	Cofactors and Vitamins
Nacetylcysteine	0.449521	1.16335	control_wo	control_o	0.850107	0.218287	0.34725	N-acetylcysteine	Amino Acid
PC203n9Meadacid	0.449521	0.923635	control_wo	diabetics_wo	0.674282	-0.114605	0.34725	PC20:3n9 (Mead acid)	Complex Lipids
LY181n7Vaccenicacid	0.161815	0.798046	control_o	diabetics_o	0.242722	-0.325457	0.790982	LY18:1n7 (Vaccenic acid)	Complex Lipids
Nacetylmethionine	0.466753	0.70762	control_wo	control_o	0.848981	-0.498954	0.330913	N-acetylmethionine	Amino Acid
alphahydroxyisovalerate	0.471003	1.56789	control_wo	control_o	0.708764	0.64882	0.326976	alpha-hydroxyisovalerate	Amino Acid
FA225n6Osbondacid	0.471003	0.785422	control_wo	diabetics_o	0.471003	-0.34846	0.326976	FA22:5n6 (Osbond acid)	Lipid
PC241n9Nervonicacid	0.471003	0.6327	control_o	diabetics_wo	0.565204	-0.660407	0.326976	PC24:1n9 (Nervonic acid)	Complex Lipids
3hydroxysebacate	0.472009	1.28629	diabetics_wo	diabetics_o	0.944017	0.363221	0.32605	3-hydroxysebacate	Lipid
indolepropionate	0.472009	0.382688	control_wo	control_o	0.774925	-1.38576	0.32605	indolepropionate	Amino Acid
NAD	0.472009	0.824124	control_wo	control_o	1	-0.279066	0.32605	NAD+	Cofactors and Vitamins
PS221n9Erucicacid	0.472009	0.799428	control_o	diabetics_wo	0.708013	-0.32296	0.32605	PS22:1n9 (Erucic acid)	Complex Lipids
LY181n9Oleicacid	0.57075	0.974193	control_o	diabetics_o	0.850107	-0.0377203	0.243554	LY18:1n9 (Oleic acid)	Complex Lipids
TG240Lignocericacid	0.472009	0.689471	control_wo	diabetics_wo	0.708013	-0.536438	0.32605	TG24:0 (Lignoceric acid)	Complex Lipids
TG240Lignocericacid	0.472009	0.734558	diabetics_wo	diabetics_o	0.708013	-0.445051	0.32605	TG24:0 (Lignoceric acid)	Complex Lipids
4guanidinobutanoate	0.472509	0.868292	control_wo	control_o	0.880013	-0.203748	0.32559	4-guanidinobutanoate	Amino Acid
4hydroxynonenalglutathione	0.472509	0.757848	control_wo	diabetics_wo	0.945018	-0.40002	0.32559	4-hydroxy-nonenal-glutathione	Amino Acid
alphahydroxyisovalerate	0.472509	0.986089	control_wo	diabetics_o	0.708764	-0.0202107	0.32559	alpha-hydroxyisovalerate	Amino Acid
gammatocopherol	0.472509	1.14618	control_o	diabetics_wo	0.567011	0.196831	0.32559	gamma-tocopherol	Cofactors and Vitamins
hypotaurine	0.472509	1.19938	control_wo	diabetics_o	0.677126	0.262294	0.32559	hypotaurine	Amino Acid
LY183n3aLinolenicacid	0.472509	0.483862	control_wo	diabetics_wo	0.567211	-1.04733	0.32559	LY18:3n3 (a-Linolenic acid)	Complex Lipids
LY182n6Linoleicacid	0.73373	0.962657	control_o	diabetics_o	0.791337	-0.0549059	0.134464	LY18:2n6 (Linoleic acid)	Complex Lipids
stearoyllinoleoylglycerophosphoethanolamine1	0.472509	0.925791	control_wo	diabetics_o	0.934568	-0.111242	0.32559	stearoyl-linoleoyl-glycerophosphoethanolamine (1)*	Lipid
trigonellineNmethylnicotinate	0.472509	0.716078	control_wo	control_o	0.708764	-0.481812	0.32559	trigonelline (N'-methylnicotinate)	Cofactors and Vitamins
13HODE9HODE	0.472676	0.791297	control_o	diabetics_wo	0.850107	-0.337709	0.325437	13-HODE + 9-HODE	Lipid
17methylstearate	0.472676	1.14744	control_wo	diabetics_o	0.850107	0.198413	0.325437	17-methylstearate	Lipid
LY183n3aLinolenicacid	0.273036	0.928685	control_o	diabetics_o	0.567211	-0.106739	0.56378	LY18:3n3 (a-Linolenic acid)	Complex Lipids
1palmitoylGPC160	0.472676	0.862309	control_wo	control_o	0.567211	-0.213724	0.325437	1-palmitoyl-GPC (16:0)	Lipid
1stearoylglycerophosphoserine	0.472676	0.704561	control_wo	control_o	0.73373	-0.505204	0.325437	1-stearoylglycerophosphoserine*	Lipid
1stearoylGPE180	0.472676	0.86439	control_wo	control_o	0.709013	-0.210246	0.325437	1-stearoyl-GPE (18:0)	Lipid
LY200Arachidicacid	0.909586	0.921967	control_o	diabetics_o	0.909586	-0.117213	0.041156	LY20:0 (Arachidic acid)	Complex Lipids
2docosahexaenoylglycerophosphoethanolamine	0.472676	1.12373	control_wo	diabetics_wo	0.709013	0.168294	0.325437	2-docosahexaenoylglycerophosphoethanolamine*	Lipid
2linoleoylGPE182	0.472676	1.41302	control_o	diabetics_wo	0.6849	0.498781	0.325437	2-linoleoyl-GPE* (18:2)*	Lipid
2methylbutyroylcarnitineC5	0.472676	1.11115	control_wo	diabetics_wo	0.709013	0.15205	0.325437	2-methylbutyroylcarnitine (C5)	Amino Acid
LY202n6Eicosadienoicacid	0.240613	1.08057	control_o	diabetics_o	0.687955	0.111791	0.618681	LY20:2n6 (Eicosadienoic acid)	Complex Lipids
2palmitoylGPC160	0.472676	1.09391	diabetics_wo	diabetics_o	0.909722	0.129499	0.325437	2-palmitoyl-GPC* (16:0)*	Lipid
LY203n6Dihomoglinoleicacid	0.427355	1.2538	control_o	diabetics_o	0.57075	0.326302	0.369211	LY20:3n6 (Di-homo-g-linoleic acid)	Complex Lipids
LY204n3Eicosatetranoicacid	0.791337	0.904779	control_o	diabetics_o	0.949604	-0.144363	0.101639	LY20:4n3 (Eicosatetranoic acid)	Complex Lipids
LY204n6Arachidonicacid	0.850107	1.01	control_o	diabetics_o	0.909722	0.0143545	0.0705265	LY20:4n6 (Arachidonic acid)	Complex Lipids
4hydroxybenzoate	0.472676	1.00346	control_wo	diabetics_o	0.747811	0.00498828	0.325437	4-hydroxybenzoate	Xenobiotics
5oxoproline	0.472676	0.783722	control_wo	control_o	0.934764	-0.351586	0.325437	5-oxoproline	Amino Acid
acetylphosphate	0.472676	1.06801	control_wo	diabetics_o	0.709013	0.0949229	0.325437	acetylphosphate	Energy
LY205n3Eicosapentaenoicacid	0.472676	1.26426	control_o	diabetics_o	0.709013	0.338296	0.325437	LY20:5n3 (Eicosapentaenoic acid)	Complex Lipids
LY220Behenicacid	0.82053	0.93304	control_o	diabetics_o	0.849884	-0.0999892	0.0859058	LY22:0 (Behenic acid)	Complex Lipids
asparagylvaline	0.472676	0.959187	control_o	diabetics_wo	0.709013	-0.0601157	0.325437	asparagylvaline	Peptide
LY222n6Docosadienoicacid	0.705351	1.6655	control_o	diabetics_o	0.909722	0.735955	0.151594	LY22:2n6 (Docosadienoic acid)	Complex Lipids
CE150Pentadecanoicacid	0.472676	0.911817	diabetics_wo	diabetics_o	0.780784	-0.133183	0.325437	CE15:0 (Pentadecanoic acid)	Complex Lipids
CE180Stearicacid	0.472676	1.30452	control_wo	diabetics_o	0.945351	0.383521	0.325437	CE18:0 (Stearic acid)	Complex Lipids
LY225n3Docosapentaenoicacid	0.088973	1.06585	control_o	diabetics_o	0.177946	0.0920037	1.05074	LY22:5n3 (Docosapentaenoic acid)	Complex Lipids
CE200Arachidicacid	0.472676	1.23784	control_o	diabetics_wo	0.945351	0.307828	0.325437	CE20:0 (Arachidic acid)	Complex Lipids
CE203n6Dihomoglinoleicacid	0.472676	1.14876	control_o	diabetics_wo	0.624627	0.200077	0.325437	CE20:3n6 (Di-homo-g-linoleic acid)	Complex Lipids
CE225n6Osbondacid	0.472676	1.19167	control_o	diabetics_wo	0.705351	0.252982	0.325437	CE22:5n6 (Osbond acid)	Complex Lipids
cyclopropro	0.472676	1.2158	diabetics_wo	diabetics_o	0.909722	0.281909	0.325437	cyclo(pro-pro)	Peptide
cysteineglutathionedisulfide	0.472676	0.689052	control_o	diabetics_wo	0.791337	-0.537315	0.325437	cysteine-glutathione disulfide	Amino Acid
dehydroisoandrosteronesulfateDHEAS	0.472676	0.611371	control_wo	control_o	0.6849	-0.70988	0.325437	dehydroisoandrosterone sulfate (DHEA-S)	Lipid
dehydroisoandrosteronesulfateDHEAS	0.472676	1.15773	control_wo	diabetics_wo	0.6849	0.211295	0.325437	dehydroisoandrosterone sulfate (DHEA-S)	Lipid
deoxycarnitine	0.472676	0.690531	control_o	diabetics_wo	0.909722	-0.534222	0.325437	deoxycarnitine	Lipid
LY226n3Docosahexaenoicacid	0.0756616	0.952744	control_o	diabetics_o	0.113492	-0.0698389	1.12112	LY22:6n3 (Docosahexaenoic acid)	Complex Lipids
DG160Palmiticacid	0.472676	1.01801	control_wo	diabetics_wo	0.934764	0.0257553	0.325437	DG16:0 (Palmitic acid)	Complex Lipids
DG180Stearicacid	0.472676	0.872168	control_o	diabetics_wo	0.945351	-0.197321	0.325437	DG18:0 (Stearic acid)	Complex Lipids
LYdm160Plasmalogenpalmiticacid	0.103589	1.71491	control_o	diabetics_o	0.280632	0.778137	0.984686	LYdm16:0 (Plasmalogen palmitic acid)	Complex Lipids
DG202n6Eicosadienoicacid	0.472676	0.988064	control_o	diabetics_wo	0.909722	-0.0173232	0.325437	DG20:2n6 (Eicosadienoic acid)	Complex Lipids
DG226n3Docosahexaenoicacid	0.472676	1.32355	control_wo	diabetics_wo	0.96985	0.404415	0.325437	DG22:6n3 (Docosahexaenoic acid)	Complex Lipids
dimethylarginineADMASDMA	0.472676	1.03165	control_wo	diabetics_wo	0.856126	0.0449579	0.325437	dimethylarginine (ADMA + SDMA)	Amino Acid
FA160Palmiticacid	0.472676	1.01677	control_o	diabetics_wo	0.709013	0.0239888	0.325437	FA16:0 (Palmitic acid)	Lipid
FA161n7Palmitoleicacid	0.472676	1.11553	control_wo	diabetics_o	0.567211	0.157723	0.325437	FA16:1n7 (Palmitoleic acid)	Lipid
FA183n6gLinolenicacid	0.472676	1.33024	control_o	diabetics_wo	0.813102	0.411686	0.325437	FA18:3n6 (g-Linolenic acid)	Lipid
lysine	0.0640221	1.2808	control_o	diabetics_o	0.192066	0.357047	1.19367	lysine	Amino Acid
galactonate	0.472676	1.7738	diabetics_wo	diabetics_o	0.96985	0.826842	0.325437	galactonate	Carbohydrate
gammaglutamylglycine	0.472676	1.16385	diabetics_wo	diabetics_o	0.880476	0.218909	0.325437	gamma-glutamylglycine	Peptide
glucosamine6phosphate	0.472676	0.440158	control_wo	diabetics_wo	0.596563	-1.18391	0.325437	glucosamine-6-phosphate	Carbohydrate
glutamategammamethylester	0.472676	1.10435	control_wo	control_o	0.624627	0.143196	0.325437	glutamate, gamma-methyl ester	Amino Acid
heptanoate70	0.472676	0.925734	control_wo	diabetics_o	0.856126	-0.11133	0.325437	heptanoate (7:0)	Lipid
hexanoylcarnitineC6	0.472676	1.23325	diabetics_wo	diabetics_o	0.73373	0.302465	0.325437	hexanoylcarnitine (C6)	Lipid
histamine	0.472676	1.14874	control_o	diabetics_wo	0.780784	0.200054	0.325437	histamine	Amino Acid
Isobarhexosediphosphates	0.472676	0.732213	control_wo	control_o	0.909722	-0.449665	0.325437	Isobar: hexose diphosphates	Carbohydrate
isovalerylcarnitineC5	0.472676	0.842043	control_wo	diabetics_o	0.709013	-0.248034	0.325437	isovalerylcarnitine (C5)	Amino Acid
lactate	0.472676	0.728716	control_wo	control_o	0.73373	-0.456572	0.325437	lactate	Carbohydrate
LY183n3aLinolenicacid	0.472676	0.963281	control_o	diabetics_wo	0.567211	-0.0539714	0.325437	LY18:3n3 (a-Linolenic acid)	Complex Lipids
LY183n3aLinolenicacid	0.472676	0.964085	diabetics_wo	diabetics_o	0.567211	-0.0527679	0.325437	LY18:3n3 (a-Linolenic acid)	Complex Lipids
lysylleucine	0.273036	1.78486	control_o	diabetics_o	0.744195	0.835813	0.56378	lysylleucine	Peptide
LY222n6Docosadienoicacid	0.472676	0.829896	control_wo	control_o	0.909722	-0.268998	0.325437	LY22:2n6 (Docosadienoic acid)	Complex Lipids
LYdm160Plasmalogenpalmiticacid	0.472676	1.38006	control_wo	diabetics_o	0.567211	0.464729	0.325437	LYdm16:0 (Plasmalogen palmitic acid)	Complex Lipids
maltotetraose	0.472676	0.879997	control_wo	diabetics_wo	0.96985	-0.18443	0.325437	maltotetraose	Carbohydrate
lysylvaline	0.241322	1.84453	control_o	diabetics_o	0.791337	0.883256	0.617404	lysylvaline	Peptide
methionine	0.472676	0.945296	control_wo	control_o	0.567211	-0.0811619	0.325437	methionine	Amino Acid
methionine	0.472676	0.933311	diabetics_wo	diabetics_o	0.567211	-0.0995709	0.325437	methionine	Amino Acid
Nacetylcysteine	0.472676	1.07867	diabetics_wo	diabetics_o	0.850107	0.109255	0.325437	N-acetylcysteine	Amino Acid
malate	0.10411	1.23156	control_o	diabetics_o	0.20822	0.300487	0.982508	malate	Energy
Nformylmethionine	0.472676	1.52389	diabetics_wo	diabetics_o	0.780784	0.607757	0.325437	N-formylmethionine	Amino Acid
nicotinate	0.472676	0.934928	control_wo	control_o	0.6849	-0.0970728	0.325437	nicotinate	Cofactors and Vitamins
Nmethylproline	0.472676	1.58746	control_o	diabetics_wo	0.567211	0.666719	0.325437	N-methyl proline	Amino Acid
ornithine	0.472676	1.16562	control_wo	diabetics_o	0.780784	0.221103	0.325437	ornithine	Amino Acid
ornithine	0.472676	0.948272	control_o	diabetics_wo	0.780784	-0.0766277	0.325437	ornithine	Amino Acid
orotate	0.472676	0.620581	control_wo	diabetics_wo	1	-0.688308	0.325437	orotate	Nucleotide
palmitoylarachidonoylglycerophosphocholine1	0.472676	1.052	control_wo	diabetics_o	0.945351	0.0731386	0.325437	palmitoyl-arachidonoyl-glycerophosphocholine (1)*	Lipid
maltose	0.520523	1.21823	control_o	diabetics_o	1	0.284791	0.28356	maltose	Carbohydrate
pantothenateVitaminB5	0.472676	1.07785	diabetics_wo	diabetics_o	0.934764	0.108155	0.325437	pantothenate (Vitamin B5)	Cofactors and Vitamins
maltotetraose	0.472676	0.895187	control_o	diabetics_o	0.96985	-0.159739	0.325437	maltotetraose	Carbohydrate
PC160Palmiticacid	0.472676	0.957065	control_o	diabetics_wo	0.850107	-0.0633115	0.325437	PC16:0 (Palmitic acid)	Complex Lipids
PC180Stearicacid	0.472676	0.952627	control_wo	diabetics_o	0.567211	-0.0700159	0.325437	PC18:0 (Stearic acid)	Complex Lipids
maltotriose	0.96985	1.04071	control_o	diabetics_o	0.96985	0.0575672	0.0132954	maltotriose	Carbohydrate
mannose	0.0756616	1.63139	control_o	diabetics_o	0.113492	0.706098	1.12112	mannose	Carbohydrate
PC203n6Dihomoglinoleicacid	0.472676	0.923616	control_wo	control_o	0.520523	-0.114634	0.325437	PC20:3n6 (Di-homo-g-linoleic acid)	Complex Lipids
metformin	0.000751179	7.40344	control_o	diabetics_o	0.000938974	2.8882	3.12426	metformin	Xenobiotics
PCdm180Plasmalogenstearicacid	0.472676	0.90466	control_wo	control_o	0.709013	-0.144553	0.325437	PCdm18:0 (Plasmalogen stearic acid)	Complex Lipids
PE160Palmiticacid	0.472676	0.937215	control_wo	diabetics_wo	0.567211	-0.0935477	0.325437	PE16:0 (Palmitic acid)	Complex Lipids
PE181n7Vaccenicacid	0.472676	1.06345	control_wo	control_o	0.567211	0.0887566	0.325437	PE18:1n7 (Vaccenic acid)	Complex Lipids
methionine	0.10411	1.12607	control_o	diabetics_o	0.31233	0.171303	0.982508	methionine	Amino Acid
methioninesulfoxide	0.241322	1.15607	control_o	diabetics_o	0.791337	0.209232	0.617404	methionine sulfoxide	Amino Acid
PE200Arachidicacid	0.472676	0.948361	control_o	diabetics_wo	0.709013	-0.076492	0.325437	PE20:0 (Arachidic acid)	Complex Lipids
PE200Arachidicacid	0.472676	1.05927	diabetics_wo	diabetics_o	0.709013	0.083076	0.325437	PE20:0 (Arachidic acid)	Complex Lipids
PE202n6Eicosadienoicacid	0.472676	0.672571	control_wo	diabetics_o	0.850107	-0.572241	0.325437	PE20:2n6 (Eicosadienoic acid)	Complex Lipids
PE220Behenicacid	0.472676	0.85295	control_wo	control_o	0.709013	-0.229467	0.325437	PE22:0 (Behenic acid)	Complex Lipids
PE220Behenicacid	0.472676	0.93517	control_wo	diabetics_wo	0.709013	-0.0966994	0.325437	PE22:0 (Behenic acid)	Complex Lipids
methyl4hydroxybenzoate	0.57075	0.880579	control_o	diabetics_o	0.949604	-0.183475	0.243554	methyl-4-hydroxybenzoate	Xenobiotics
phosphoenolpyruvatePEP	0.472676	1.16666	control_wo	diabetics_o	0.624627	0.222385	0.325437	phosphoenolpyruvate (PEP)	Carbohydrate
phosphoethanolaminePE	0.472676	0.9483	control_o	diabetics_wo	0.96985	-0.0765842	0.325437	phosphoethanolamine (PE)	Lipid
prolylalanine	0.472676	0.993523	control_wo	control_o	0.747811	-0.00937439	0.325437	prolylalanine	Peptide
PS180Stearicacid	0.472676	1.0485	control_wo	diabetics_o	0.677585	0.0683281	0.325437	PS18:0 (Stearic acid)	Complex Lipids
PS181n7Vaccenicacid	0.472676	1.13171	control_wo	control_o	0.780784	0.17851	0.325437	PS18:1n7 (Vaccenic acid)	Complex Lipids
PS205n3Eicosapentaenoicacid	0.472676	0.76416	control_wo	diabetics_wo	0.472676	-0.388053	0.325437	PS20:5n3 (Eicosapentaenoic acid)	Complex Lipids
methyl4hydroxybenzoatesulfate	0.73373	1.14796	control_o	diabetics_o	0.96985	0.199074	0.134464	methyl-4-hydroxybenzoate sulfate	Xenobiotics
quinate	0.472676	0.76027	control_o	diabetics_wo	1	-0.395416	0.325437	quinate	Xenobiotics
SadenosylhomocysteineSAH	0.472676	1.02303	control_wo	diabetics_wo	0.747811	0.0328437	0.325437	S-adenosylhomocysteine (SAH)	Amino Acid
scylloinositol	0.472676	0.816867	control_wo	control_o	0.709013	-0.291826	0.325437	scyllo-inositol	Lipid
SM140Ntetradecanoylsphing4enine1phosphocholine	0.472676	1.14105	diabetics_wo	diabetics_o	0.709013	0.190363	0.325437	SM14:0 (N-(tetradecanoyl)-sphing-4-enine-1-phosphocholine)	Complex Lipids
SM201Neicosadecanoylsphing4enine1phosphocholine	0.472676	0.805103	control_wo	diabetics_o	0.945351	-0.312754	0.325437	SM20:1 (N-(eicosadecanoyl)-sphing-4-enine-1-phosphocholine)	Complex Lipids
squalene	0.472676	0.987896	control_wo	diabetics_wo	0.677585	-0.0175696	0.325437	squalene	Lipid
stachydrine	0.472676	0.796429	control_o	diabetics_wo	0.567211	-0.328382	0.325437	stachydrine	Xenobiotics
methylglucopyranosidealphabeta	0.57075	1.1133	control_o	diabetics_o	0.6849	0.154843	0.243554	methyl glucopyranoside (alpha + beta)	Xenobiotics
stearoyloleoylglycerophosphoserine1	0.472676	1.05997	control_o	diabetics_wo	0.709013	0.0840175	0.325437	stearoyl-oleoyl-glycerophosphoserine (1)*	Lipid
suberateoctanedioate	0.472676	0.730963	control_wo	diabetics_o	0.850107	-0.452129	0.325437	suberate (octanedioate)	Lipid
succinylcarnitineC4	0.472676	0.570642	control_wo	control_o	0.709013	-0.809341	0.325437	succinylcarnitine (C4)	Energy
TG140Myristicacid	0.472676	0.949926	control_wo	diabetics_o	0.791337	-0.0741131	0.325437	TG14:0 (Myristic acid)	Complex Lipids
TG150Pentadecanoicacid	0.472676	1.0713	control_wo	control_o	1	0.0993628	0.325437	TG15:0 (Pentadecanoic acid)	Complex Lipids
TG150Pentadecanoicacid	0.472676	0.915117	control_o	diabetics_wo	1	-0.127971	0.325437	TG15:0 (Pentadecanoic acid)	Complex Lipids
TG183n6gLinolenicacid	0.472676	0.907518	control_wo	control_o	0.567211	-0.140003	0.325437	TG18:3n6 (g-Linolenic acid)	Complex Lipids
TG201n9Eicosaenoicacid	0.472676	0.964956	diabetics_wo	diabetics_o	0.567211	-0.0514654	0.325437	TG20:1n9 (Eicosaenoic acid)	Complex Lipids
TG202n6Eicosadienoicacid	0.472676	0.992301	control_wo	diabetics_o	0.945351	-0.0111502	0.325437	TG20:2n6 (Eicosadienoic acid)	Complex Lipids
TG202n6Eicosadienoicacid	0.472676	1.05193	control_o	diabetics_wo	0.945351	0.0730449	0.325437	TG20:2n6 (Eicosadienoic acid)	Complex Lipids
theophylline	0.472676	1.87513	diabetics_wo	diabetics_o	0.949604	0.906987	0.325437	theophylline	Xenobiotics
threonylalanine	0.472676	0.731772	control_wo	control_o	0.813102	-0.450533	0.325437	threonylalanine	Peptide
tyrosine	0.472676	0.920871	control_wo	control_o	0.780784	-0.118929	0.325437	tyrosine	Amino Acid
methylpalmitate15or2	0.677585	0.999002	control_o	diabetics_o	0.677585	-0.00144043	0.169036	methylpalmitate (15 or 2)	Lipid
UDPgalactose	0.472676	0.879177	control_wo	control_o	0.709013	-0.185774	0.325437	UDP-galactose	Carbohydrate
valerylglycineC5	0.472676	0.944547	control_wo	diabetics_wo	0.96985	-0.0823053	0.325437	valerylglycine (C5)	Lipid
valine	0.472676	1.06284	control_wo	diabetics_o	0.747811	0.0879183	0.325437	valine	Amino Acid
3hydroxyisobutyrate	0.490528	1.10784	control_wo	diabetics_wo	0.735793	0.147747	0.309336	3-hydroxyisobutyrate	Amino Acid
serylphenyalanine	0.490528	0.707566	control_wo	control_o	0.652598	-0.499064	0.309336	serylphenyalanine	Peptide
valylalanine	0.490528	0.684316	control_wo	control_o	0.735793	-0.547265	0.309336	valylalanine	Peptide
myoinositol	0.677585	1.05805	control_o	diabetics_o	0.949604	0.081407	0.169036	myo-inositol	Lipid
Nacetylglucosamine6phosphate	0.494665	1.41991	control_wo	control_o	0.741997	0.505804	0.305689	N-acetylglucosamine 6-phosphate	Carbohydrate
spermine	0.494665	4.37197	control_wo	diabetics_o	0.741997	2.12828	0.305689	spermine	Amino Acid
1docosahexaenoylglycerophosphoethanolamine	0.49613	0.81185	control_wo	diabetics_wo	0.780784	-0.300714	0.304405	1-docosahexaenoylglycerophosphoethanolamine*	Lipid
Cglycosyltryptophan	0.49613	0.865706	control_o	diabetics_wo	0.744195	-0.208051	0.304405	C-glycosyltryptophan	Amino Acid
FA204n3Eicosatetranoicacid	0.49613	1.68382	control_wo	control_o	0.909722	0.751737	0.304405	FA20:4n3 (Eicosatetranoic acid)	Lipid
lysylleucine	0.49613	0.692667	control_wo	diabetics_wo	0.744195	-0.529767	0.304405	lysylleucine	Peptide
orotidine	0.49613	1.33534	control_wo	diabetics_o	0.992259	0.41721	0.304405	orotidine	Nucleotide
PE225n6Osbondacid	0.49613	1.32846	control_wo	diabetics_o	0.6849	0.409754	0.304405	PE22:5n6 (Osbond acid)	Complex Lipids
33hydroxyphenylpropionate	0.511496	0.310447	control_wo	control_o	0.848981	-1.68758	0.291157	3-(3-hydroxyphenyl)propionate	Amino Acid
cysteine	0.511496	0.883991	control_wo	control_o	0.746236	-0.177897	0.291157	cysteine	Amino Acid
TG184n3Stearidonicacid	0.511496	1.33709	diabetics_wo	diabetics_o	0.613796	0.419095	0.291157	TG18:4n3 (Stearidonic acid)	Complex Lipids
1methyladenosine	0.517356	1.04886	control_wo	control_o	0.714377	0.0688206	0.28621	1-methyladenosine	Nucleotide
CE220Behenicacid	0.517356	1.44874	control_o	diabetics_wo	0.776034	0.534799	0.28621	CE22:0 (Behenic acid)	Complex Lipids
1pentadecanoylglycerol1monopentadecanoin	0.518947	0.763672	control_wo	diabetics_o	0.930804	-0.388974	0.284877	1-pentadecanoylglycerol (1-monopentadecanoin)	Lipid
PE221n9Erucicacid	0.518947	1.24571	control_wo	diabetics_o	0.73373	0.316969	0.284877	PE22:1n9 (Erucic acid)	Complex Lipids
pyruvate	0.518947	1.1722	control_wo	diabetics_o	0.856126	0.229221	0.284877	pyruvate	Carbohydrate
myristoleate141n5	0.0539026	1.90006	control_o	diabetics_o	0.161708	0.926046	1.26839	myristoleate (14:1n5)	Lipid
FA141n5Myristoleicacid	0.519895	1.17501	diabetics_wo	diabetics_o	0.623873	0.232669	0.284085	FA14:1n5 (Myristoleic acid)	Lipid
LY141n5Myristoleicacid	0.519895	1.29568	control_wo	control_o	0.88036	0.373708	0.284085	LY14:1n5 (Myristoleic acid)	Complex Lipids
NAD	0.519895	0.945999	control_wo	diabetics_o	1	-0.0800898	0.284085	NAD+	Cofactors and Vitamins
PE141n5Myristoleicacid	0.519895	0.751729	control_wo	diabetics_wo	0.849884	-0.411716	0.284085	PE14:1n5 (Myristoleic acid)	Complex Lipids
10undecenoate111n1	0.520366	1.42362	diabetics_wo	diabetics_o	1	0.509559	0.283691	10-undecenoate (11:1n1)	Lipid
LY141n5Myristoleicacid	0.520366	1.26566	diabetics_wo	diabetics_o	0.88036	0.339886	0.283691	LY14:1n5 (Myristoleic acid)	Complex Lipids
1docosahexaenoylglycerophosphoethanolamine	0.520523	1.36614	control_wo	diabetics_o	0.780784	0.450106	0.28356	1-docosahexaenoylglycerophosphoethanolamine*	Lipid
1linoleoylGPE182	0.520523	1.26504	control_o	diabetics_wo	0.6849	0.339184	0.28356	1-linoleoyl-GPE (18:2)*	Lipid
N1Methyl2pyridone5carboxamide	0.677585	1.46425	control_o	diabetics_o	0.677585	0.550163	0.169036	N1-Methyl-2-pyridone-5-carboxamide	Cofactors and Vitamins
1oleoylGPE181	0.520523	1.08017	control_wo	control_o	0.850107	0.111257	0.28356	1-oleoyl-GPE (18:1)	Lipid
1palmitoylglycerol160	0.520523	0.771397	control_wo	diabetics_wo	0.96985	-0.374455	0.28356	1-palmitoylglycerol (16:0)	Lipid
1palmitoylglycerol160	0.520523	1.24641	diabetics_wo	diabetics_o	0.96985	0.317778	0.28356	1-palmitoylglycerol (16:0)	Lipid
1stearoylGPC180	0.520523	0.577796	control_wo	diabetics_wo	0.624627	-0.791367	0.28356	1-stearoyl-GPC (18:0)	Lipid
N6acetyllysine	0.198596	1.56469	control_o	diabetics_o	0.68139	0.645876	0.70203	N6-acetyllysine	Amino Acid
1stearoylGPI180	0.520523	1.42596	control_wo	diabetics_o	0.73373	0.51193	0.28356	1-stearoyl-GPI (18:0)	Lipid
1stearoylGPI180	0.520523	0.923385	control_o	diabetics_wo	0.73373	-0.114997	0.28356	1-stearoyl-GPI (18:0)	Lipid
23dihydroxyisovalerate	0.520523	0.953684	control_wo	diabetics_wo	1	-0.0684166	0.28356	2,3-dihydroxyisovalerate	Xenobiotics
2arachidonoylGPE204	0.520523	1.09227	control_wo	diabetics_wo	0.934764	0.127332	0.28356	2-arachidonoyl-GPE* (20:4)*	Lipid
2oleoylGPE181	0.520523	0.893643	diabetics_wo	diabetics_o	1	-0.16223	0.28356	2-oleoyl-GPE* (18:1)*	Lipid
2palmitoylglycerol160	0.520523	0.908945	control_wo	control_o	0.623176	-0.137735	0.28356	2-palmitoylglycerol (16:0)	Lipid
34hydroxyphenyllactateHPLA	0.520523	1.40546	diabetics_wo	diabetics_o	0.880476	0.49104	0.28356	3-(4-hydroxyphenyl)lactate (HPLA)	Amino Acid
Nacetylalanine	0.241322	1.2421	control_o	diabetics_o	0.546073	0.312778	0.617404	N-acetylalanine	Amino Acid
ADSGEGDFXAEGGGVR	0.520523	1.78494	diabetics_wo	diabetics_o	0.880476	0.835877	0.28356	ADSGEGDFXAEGGGVR*	Peptide
alphaketoglutarate	0.520523	0.889055	control_wo	control_o	0.520523	-0.169656	0.28356	alpha-ketoglutarate	Energy
NacetylaspartateNAA	0.0539026	1.33418	control_o	diabetics_o	0.266919	0.415957	1.26839	N-acetylaspartate (NAA)	Amino Acid
betahydroxyisovaleroylcarnitine	0.520523	0.98704	control_o	diabetics_wo	0.96985	-0.0188192	0.28356	beta-hydroxyisovaleroylcarnitine	Amino Acid
Nacetylcysteine	0.73373	1.06387	control_o	diabetics_o	0.850107	0.0893202	0.134464	N-acetylcysteine	Amino Acid
CE141n5Myristoleicacid	0.520523	0.941483	control_wo	diabetics_wo	0.96985	-0.0869925	0.28356	CE14:1n5 (Myristoleic acid)	Complex Lipids
CE150Pentadecanoicacid	0.520523	1.11672	control_wo	diabetics_o	0.780784	0.159263	0.28356	CE15:0 (Pentadecanoic acid)	Complex Lipids
CE181n7Vaccenicacid	0.520523	0.912859	control_o	diabetics_wo	0.880476	-0.131537	0.28356	CE18:1n7 (Vaccenic acid)	Complex Lipids
CE182n6Linoleicacid	0.520523	0.875476	control_o	diabetics_wo	0.520523	-0.191861	0.28356	CE18:2n6 (Linoleic acid)	Complex Lipids
CE183n3aLinolenicacid	0.520523	1.06187	control_wo	diabetics_wo	0.624627	0.0866136	0.28356	CE18:3n3 (a-Linolenic acid)	Complex Lipids
CE203n6Dihomoglinoleicacid	0.520523	0.935492	diabetics_wo	diabetics_o	0.624627	-0.0962033	0.28356	CE20:3n6 (Di-homo-g-linoleic acid)	Complex Lipids
Nacetylglucosamine6phosphate	0.878229	0.986547	control_o	diabetics_o	0.878229	-0.0195405	0.0563924	N-acetylglucosamine 6-phosphate	Carbohydrate
CE225n3Docosapentaenoicacid	0.520523	0.480984	control_wo	control_o	0.780784	-1.05594	0.28356	CE22:5n3 (Docosapentaenoic acid)	Complex Lipids
cholesterol	0.520523	1.08455	control_wo	control_o	0.624627	0.117095	0.28356	cholesterol	Lipid
citrulline	0.520523	0.904982	diabetics_wo	diabetics_o	0.96985	-0.144039	0.28356	citrulline	Amino Acid
Nacetylglutamine	0.819929	1.40929	control_o	diabetics_o	0.939516	0.494968	0.0862237	N-acetylglutamine	Amino Acid
cysteinesulfinicacid	0.520523	1.03286	control_o	diabetics_wo	0.520523	0.0466509	0.28356	cysteine sulfinic acid	Amino Acid
DG141n5Myristoleicacid	0.520523	0.820649	control_wo	control_o	0.624627	-0.285163	0.28356	DG14:1n5 (Myristoleic acid)	Complex Lipids
DG141n5Myristoleicacid	0.520523	0.793283	control_wo	diabetics_o	0.624627	-0.334092	0.28356	DG14:1n5 (Myristoleic acid)	Complex Lipids
DG150Pentadecanoicacid	0.520523	0.976167	control_wo	diabetics_wo	0.780784	-0.0348008	0.28356	DG15:0 (Pentadecanoic acid)	Complex Lipids
DG150Pentadecanoicacid	0.520523	0.958867	control_wo	diabetics_o	0.780784	-0.0605976	0.28356	DG15:0 (Pentadecanoic acid)	Complex Lipids
DG150Pentadecanoicacid	0.520523	0.961117	control_o	diabetics_wo	0.780784	-0.0572167	0.28356	DG15:0 (Pentadecanoic acid)	Complex Lipids
DG181n7Vaccenicacid	0.520523	1.06152	control_wo	control_o	0.624627	0.0861254	0.28356	DG18:1n7 (Vaccenic acid)	Complex Lipids
DG200Arachidicacid	0.520523	1.08027	control_wo	diabetics_wo	0.909722	0.111386	0.28356	DG20:0 (Arachidic acid)	Complex Lipids
DG203n6Dihomoglinoleicacid	0.520523	1.13195	diabetics_wo	diabetics_o	0.624627	0.178816	0.28356	DG20:3n6 (Di-homo-g-linoleic acid)	Complex Lipids
DG204n3Eicosatetranoicacid	0.520523	0.834333	control_wo	control_o	0.856126	-0.261305	0.28356	DG20:4n3 (Eicosatetranoic acid)	Complex Lipids
DG204n3Eicosatetranoicacid	0.520523	1.23061	diabetics_wo	diabetics_o	0.856126	0.299379	0.28356	DG20:4n3 (Eicosatetranoic acid)	Complex Lipids
dimethylarginineADMASDMA	0.520523	1.19509	control_wo	diabetics_o	0.856126	0.257122	0.28356	dimethylarginine (ADMA + SDMA)	Amino Acid
FA140Myristicacid	0.520523	0.961526	control_wo	diabetics_wo	0.780784	-0.0566015	0.28356	FA14:0 (Myristic acid)	Lipid
FA200Arachidicacid	0.520523	1.09479	control_o	diabetics_wo	0.677585	0.130659	0.28356	FA20:0 (Arachidic acid)	Lipid
FA202n6Eicosadienoicacid	0.520523	1.01927	control_wo	diabetics_wo	0.856126	0.0275317	0.28356	FA20:2n6 (Eicosadienoic acid)	Lipid
FA204n6Arachidonicacid	0.520523	1.03407	control_wo	diabetics_wo	0.73373	0.0483294	0.28356	FA20:4n6 (Arachidonic acid)	Lipid
FA221n9Erucicacid	0.520523	1.1672	control_wo	diabetics_wo	0.624627	0.223049	0.28356	FA22:1n9 (Erucic acid)	Lipid
FA221n9Erucicacid	0.520523	1.21928	control_o	diabetics_wo	0.624627	0.286028	0.28356	FA22:1n9 (Erucic acid)	Lipid
FA225n3Docosapentaenoicacid	0.520523	0.8403	control_wo	control_o	0.780784	-0.251024	0.28356	FA22:5n3 (Docosapentaenoic acid)	Lipid
Nacetylglycine	0.623176	1.48207	control_o	diabetics_o	1	0.567611	0.205389	N-acetylglycine	Amino Acid
gammaglutamylglutamine	0.520523	1.05612	diabetics_wo	diabetics_o	0.624627	0.0787798	0.28356	gamma-glutamylglutamine	Peptide
gammaglutamylglycine	0.520523	0.826951	control_wo	control_o	0.880476	-0.274126	0.28356	gamma-glutamylglycine	Peptide
glutamate	0.520523	1.09551	control_wo	control_o	0.624627	0.131604	0.28356	glutamate	Amino Acid
Nacetylmethionine	0.492857	1.27662	control_o	diabetics_o	0.848981	0.352326	0.307279	N-acetylmethionine	Amino Acid
glutamine	0.520523	1.15914	control_wo	diabetics_o	0.677585	0.21305	0.28356	glutamine	Amino Acid
glutathionereducedGSH	0.520523	0.844752	control_wo	diabetics_wo	0.791337	-0.2434	0.28356	glutathione, reduced (GSH)	Amino Acid
glutathionereducedGSH	0.520523	1.41703	diabetics_wo	diabetics_o	0.791337	0.502868	0.28356	glutathione, reduced (GSH)	Amino Acid
glycerol	0.520523	1.14526	control_wo	diabetics_o	0.780784	0.195681	0.28356	glycerol	Lipid
glycerol	0.520523	1.15071	diabetics_wo	diabetics_o	0.780784	0.202526	0.28356	glycerol	Lipid
glycerophosphoinositol	0.520523	1.24463	diabetics_wo	diabetics_o	0.850107	0.31572	0.28356	glycerophosphoinositol*	Lipid
Nacetylneuraminate	0.344704	1.29906	control_o	diabetics_o	0.850107	0.37747	0.462553	N-acetylneuraminate	Carbohydrate
Nacetylputrescine	0.273036	0.747468	control_o	diabetics_o	0.546073	-0.419916	0.56378	N-acetylputrescine	Amino Acid
hexanoylcarnitineC6	0.520523	0.937363	control_wo	control_o	0.73373	-0.0933195	0.28356	hexanoylcarnitine (C6)	Lipid
hippurate	0.520523	0.607623	control_wo	diabetics_wo	0.909722	-0.718753	0.28356	hippurate	Xenobiotics
hippurate	0.520523	0.703774	control_wo	diabetics_o	0.909722	-0.506815	0.28356	hippurate	Xenobiotics
histamine	0.520523	1.15684	control_wo	diabetics_wo	0.780784	0.210185	0.28356	histamine	Amino Acid
Isobarhexosediphosphates	0.520523	1.13577	control_o	diabetics_wo	0.909722	0.183673	0.28356	Isobar: hexose diphosphates	Carbohydrate
leucine	0.520523	1.04811	control_wo	diabetics_wo	0.624627	0.0677876	0.28356	leucine	Amino Acid
LY161n7Palmitoleicacid	0.520523	1.21998	diabetics_wo	diabetics_o	0.73373	0.286857	0.28356	LY16:1n7 (Palmitoleic acid)	Complex Lipids
LY180Stearicacid	0.520523	1.07564	control_o	diabetics_wo	1	0.105189	0.28356	LY18:0 (Stearic acid)	Complex Lipids
LY182n6Linoleicacid	0.520523	1.03188	control_wo	diabetics_wo	0.791337	0.0452779	0.28356	LY18:2n6 (Linoleic acid)	Complex Lipids
LY203n6Dihomoglinoleicacid	0.520523	0.891722	diabetics_wo	diabetics_o	0.57075	-0.165334	0.28356	LY20:3n6 (Di-homo-g-linoleic acid)	Complex Lipids
malate	0.520523	0.965471	diabetics_wo	diabetics_o	0.57075	-0.050695	0.28356	malate	Energy
Nacetylserine	0.427355	1.23473	control_o	diabetics_o	0.641033	0.30419	0.369211	N-acetylserine	Amino Acid
maltotriose	0.520523	1.12659	control_wo	diabetics_o	0.96985	0.171964	0.28356	maltotriose	Carbohydrate
maltotriose	0.520523	1.18737	diabetics_wo	diabetics_o	0.96985	0.247765	0.28356	maltotriose	Carbohydrate
methyl4hydroxybenzoate	0.520523	1.23476	control_wo	diabetics_wo	0.949604	0.304234	0.28356	methyl-4-hydroxybenzoate	Xenobiotics
N1Methyl2pyridone5carboxamide	0.520523	0.684936	control_wo	control_o	0.677585	-0.545959	0.28356	N1-Methyl-2-pyridone-5-carboxamide	Cofactors and Vitamins
Ndeltaacetylornithine	0.520523	1.19825	control_o	diabetics_wo	0.96985	0.260931	0.28356	N-delta-acetylornithine	Amino Acid
Nformylmethionine	0.520523	1.33511	control_wo	diabetics_o	0.780784	0.416955	0.28356	N-formylmethionine	Amino Acid
Nformylmethionine	0.520523	1.01082	control_o	diabetics_wo	0.780784	0.0155253	0.28356	N-formylmethionine	Amino Acid
oleamide	0.520523	0.975138	control_wo	control_o	0.624627	-0.0363214	0.28356	oleamide	Lipid
oleamide	0.520523	1.10777	control_wo	diabetics_o	0.624627	0.147652	0.28356	oleamide	Lipid
oleate181n9	0.520523	1.10342	control_wo	diabetics_wo	0.520523	0.141984	0.28356	oleate (18:1n9)	Lipid
oleate181n9	0.520523	0.950691	control_o	diabetics_wo	0.520523	-0.0729516	0.28356	oleate (18:1n9)	Lipid
Nacetyltaurine	0.677126	1.63685	control_o	diabetics_o	0.909722	0.710921	0.16933	N-acetyltaurine	Amino Acid
ornithine	0.520523	1.3522	diabetics_wo	diabetics_o	0.780784	0.435308	0.28356	ornithine	Amino Acid
OsulfoLtyrosine	0.520523	0.967244	control_o	diabetics_wo	0.850107	-0.0480488	0.28356	O-sulfo-L-tyrosine	Xenobiotics
OsulfoLtyrosine	0.520523	1.15431	diabetics_wo	diabetics_o	0.850107	0.207031	0.28356	O-sulfo-L-tyrosine	Xenobiotics
PC181n9Oleicacid	0.520523	1.00491	control_wo	control_o	0.96985	0.00706604	0.28356	PC18:1n9 (Oleic acid)	Complex Lipids
PC183n3aLinolenicacid	0.520523	0.779661	control_o	diabetics_wo	0.949604	-0.359082	0.28356	PC18:3n3 (a-Linolenic acid)	Complex Lipids
PC203n6Dihomoglinoleicacid	0.520523	1.10298	control_wo	diabetics_wo	0.520523	0.14141	0.28356	PC20:3n6 (Di-homo-g-linoleic acid)	Complex Lipids
PC225n3Docosapentaenoicacid	0.520523	1.134	control_wo	diabetics_wo	0.780784	0.181423	0.28356	PC22:5n3 (Docosapentaenoic acid)	Complex Lipids
PCdm160Plasmalogenpalmiticacid	0.520523	1.07136	control_wo	diabetics_wo	0.624627	0.0994379	0.28356	PCdm16:0 (Plasmalogen palmitic acid)	Complex Lipids
pcresolsulfate	0.520523	0.69611	control_wo	diabetics_wo	0.934764	-0.522612	0.28356	p-cresol sulfate	Amino Acid
PE141n5Myristoleicacid	0.520523	0.71032	control_wo	control_o	0.849884	-0.493459	0.28356	PE14:1n5 (Myristoleic acid)	Complex Lipids
PE180Stearicacid	0.520523	1.03482	control_o	diabetics_wo	0.909722	0.0493775	0.28356	PE18:0 (Stearic acid)	Complex Lipids
PE203n6Dihomoglinoleicacid	0.520523	0.872175	control_wo	diabetics_wo	0.934764	-0.197311	0.28356	PE20:3n6 (Di-homo-g-linoleic acid)	Complex Lipids
phenylalanylaspartate	0.520523	0.833078	control_wo	control_o	0.624627	-0.263477	0.28356	phenylalanylaspartate	Peptide
phenylalanylaspartate	0.520523	1.14765	control_wo	diabetics_o	0.624627	0.198681	0.28356	phenylalanylaspartate	Peptide
phosphoenolpyruvatePEP	0.520523	0.924525	diabetics_wo	diabetics_o	0.624627	-0.113215	0.28356	phosphoenolpyruvate (PEP)	Carbohydrate
PS181n7Vaccenicacid	0.520523	1.11952	control_wo	diabetics_o	0.780784	0.162885	0.28356	PS18:1n7 (Vaccenic acid)	Complex Lipids
PS181n9Oleicacid	0.520523	1.05077	control_o	diabetics_wo	0.909722	0.071443	0.28356	PS18:1n9 (Oleic acid)	Complex Lipids
Nacetylthreonine	0.472676	1.09942	control_o	diabetics_o	0.709013	0.136743	0.325437	N-acetylthreonine	Amino Acid
PS201n9Eicosaenoicacid	0.520523	1.11653	control_wo	diabetics_o	1	0.159016	0.28356	PS20:1n9 (Eicosaenoic acid)	Complex Lipids
PS202n6Eicosadienoicacid	0.520523	1.13909	diabetics_wo	diabetics_o	0.96985	0.187879	0.28356	PS20:2n6 (Eicosadienoic acid)	Complex Lipids
PS204n3Eicosatetranoicacid	0.520523	1.5972	control_wo	diabetics_wo	0.624627	0.675545	0.28356	PS20:4n3 (Eicosatetranoic acid)	Complex Lipids
PS220Behenicacid	0.520523	0.579332	control_wo	control_o	0.733634	-0.787537	0.28356	PS22:0 (Behenic acid)	Complex Lipids
SM181Noctadecaenoylsphing4enine1phosphocholine	0.520523	0.797954	control_wo	control_o	0.624627	-0.325622	0.28356	SM18:1 (N-(octadecaenoyl)-sphing-4-enine-1-phosphocholine)	Complex Lipids
SM181Noctadecaenoylsphing4enine1phosphocholine	0.520523	1.20164	control_o	diabetics_wo	0.624627	0.265006	0.28356	SM18:1 (N-(octadecaenoyl)-sphing-4-enine-1-phosphocholine)	Complex Lipids
SM221Ndocosadecaenoylsphing4enine1phosphocholine	0.520523	1.05555	control_wo	control_o	1	0.077989	0.28356	SM22:1 (N-(docosadecaenoyl)-sphing-4-enine-1-phosphocholine)	Complex Lipids
SM221Ndocosadecaenoylsphing4enine1phosphocholine	0.520523	0.925449	diabetics_wo	diabetics_o	1	-0.111775	0.28356	SM22:1 (N-(docosadecaenoyl)-sphing-4-enine-1-phosphocholine)	Complex Lipids
stearoylarachidonoylglycerophosphoethanolamine1	0.520523	0.913652	control_wo	control_o	0.780784	-0.130284	0.28356	stearoyl-arachidonoyl-glycerophosphoethanolamine (1)*	Lipid
stearoylarachidonoylglycerophosphoinositol1	0.520523	1.08932	control_wo	diabetics_wo	0.813102	0.123428	0.28356	stearoyl-arachidonoyl-glycerophosphoinositol (1)*	Lipid
stearoylarachidonoylglycerophosphoinositol1	0.520523	0.933369	diabetics_wo	diabetics_o	0.813102	-0.0994801	0.28356	stearoyl-arachidonoyl-glycerophosphoinositol (1)*	Lipid
TG204n6Arachidonicacid	0.520523	0.947982	control_o	diabetics_wo	0.520523	-0.0770678	0.28356	TG20:4n6 (Arachidonic acid)	Complex Lipids
tiglylcarnitineC5	0.520523	1.16226	control_o	diabetics_wo	0.909722	0.216935	0.28356	tiglyl carnitine (C5)	Amino Acid
TotalPhosphatidylcholine	0.520523	1.24605	control_wo	control_o	0.909722	0.317367	0.28356	Total Phosphatidylcholine	Complex Lipids
tyrosine	0.520523	1.05357	diabetics_wo	diabetics_o	0.780784	0.0752863	0.28356	tyrosine	Amino Acid
tyrosylhistidine	0.520523	0.507451	control_wo	diabetics_wo	1	-0.97866	0.28356	tyrosylhistidine	Peptide
valerylglycineC5	0.520523	1.35905	control_wo	diabetics_o	0.96985	0.442597	0.28356	valerylglycine (C5)	Lipid
valyllysine	0.520523	0.850544	control_wo	diabetics_wo	0.747811	-0.233542	0.28356	valyllysine	Peptide
ergothioneine	0.539968	0.348534	control_wo	control_o	0.744644	-1.52063	0.267632	ergothioneine	Xenobiotics
DSGEGDFXAEGGGVR	0.543831	0.898503	control_wo	control_o	0.879784	-0.154405	0.264536	DSGEGDFXAEGGGVR*	Peptide
NAD	0.878229	1.14788	control_o	diabetics_o	1	0.198976	0.0563924	NAD+	Cofactors and Vitamins
serylphenyalanine	0.543831	1.24653	control_wo	diabetics_o	0.652598	0.317918	0.264536	serylphenyalanine	Peptide
catecholsulfate	0.545199	0.747091	control_wo	control_o	0.817798	-0.420644	0.263445	catechol sulfate	Xenobiotics
DSGEGDFXAEGGGVR	0.545199	1.37198	diabetics_wo	diabetics_o	0.879784	0.456257	0.263445	DSGEGDFXAEGGGVR*	Peptide
glucosamine6phosphate	0.545199	0.728485	control_wo	control_o	0.596563	-0.457028	0.263445	glucosamine-6-phosphate	Carbohydrate
N6acetyllysine	0.545199	1.54332	diabetics_wo	diabetics_o	0.68139	0.626034	0.263445	N6-acetyllysine	Amino Acid
PS203n9Meadacid	0.545199	0.811128	control_wo	diabetics_o	0.78003	-0.301999	0.263445	PS20:3n9 (Mead acid)	Complex Lipids
sphingosine	0.545199	2.31472	diabetics_wo	diabetics_o	0.813102	1.21084	0.263445	sphingosine	Lipid
PS226n3Docosahexaenoicacid	0.565591	0.842795	control_o	diabetics_wo	0.784586	-0.246746	0.247498	PS22:6n3 (Docosahexaenoic acid)	Complex Lipids
ergothioneine	0.567825	0.363884	control_wo	diabetics_wo	0.744644	-1.45845	0.245786	ergothioneine	Xenobiotics
indolepropionate	0.567825	0.821691	control_o	diabetics_wo	0.774925	-0.283332	0.245786	indolepropionate	Amino Acid
N6acetyllysine	0.567825	0.762004	control_wo	diabetics_wo	0.68139	-0.392129	0.245786	N6-acetyllysine	Amino Acid
PS226n3Docosahexaenoicacid	0.567825	0.721007	control_wo	diabetics_o	0.784586	-0.471915	0.245786	PS22:6n3 (Docosahexaenoic acid)	Complex Lipids
Ncarbamoylaspartate	0.543831	1.05328	control_o	diabetics_o	0.909586	0.0748904	0.264536	N-carbamoylaspartate	Nucleotide
palmitoylarachidonoylglycerophosphocholine2	0.569295	1.1346	control_o	diabetics_wo	0.733344	0.18218	0.244663	palmitoyl-arachidonoyl-glycerophosphocholine (2)*	Lipid
12HETE	0.57017	1.40991	diabetics_wo	diabetics_o	0.909586	0.495599	0.243996	12-HETE	Lipid
1myristoylglycerol140	0.57017	0.946272	control_wo	diabetics_wo	0.623176	-0.0796733	0.243996	1-myristoylglycerol (14:0)	Lipid
isovalerylglycine	0.57017	1.01894	control_wo	diabetics_o	0.684204	0.0270736	0.243996	isovalerylglycine	Amino Acid
PC141n5Myristoleicacid	0.57017	0.914847	control_wo	diabetics_o	0.968656	-0.128398	0.243996	PC14:1n5 (Myristoleic acid)	Complex Lipids
PE221n9Erucicacid	0.57017	1.20181	control_wo	diabetics_wo	0.73373	0.26521	0.243996	PE22:1n9 (Erucic acid)	Complex Lipids
prolylglutamate	0.57017	1.36544	diabetics_wo	diabetics_o	0.969445	0.449365	0.243996	prolylglutamate	Peptide
PS203n9Meadacid	0.57017	1.21174	diabetics_wo	diabetics_o	0.78003	0.277083	0.243996	PS20:3n9 (Mead acid)	Complex Lipids
1stearoylplasmenylethanolamine	0.570606	1.10042	control_wo	diabetics_wo	1	0.138057	0.243664	1-stearoylplasmenylethanolamine*	Lipid
2palmitoylGPE160	0.570606	1.3582	control_wo	control_o	0.747811	0.441699	0.243664	2-palmitoyl-GPE* (16:0)*	Lipid
3carboxy4methyl5propyl2furanpropanoateCMPF	0.570606	1.73377	control_wo	diabetics_o	0.969805	0.793913	0.243664	3-carboxy-4-methyl-5-propyl-2-furanpropanoate (CMPF)	Lipid
cytidine	0.570606	0.810635	diabetics_wo	diabetics_o	0.909688	-0.302875	0.243664	cytidine	Nucleotide
gammaglutamylglutamate	0.570606	1.63526	diabetics_wo	diabetics_o	0.934568	0.709521	0.243664	gamma-glutamylglutamate	Peptide
Ndeltaacetylornithine	0.791337	2.14095	control_o	diabetics_o	0.96985	1.09825	0.101639	N-delta-acetylornithine	Amino Acid
1arachidonoylGPC204	0.57075	0.683888	control_wo	control_o	0.856126	-0.548168	0.243554	1-arachidonoyl-GPC* (20:4)*	Lipid
1docosahexaenoylglycerol	0.57075	0.922595	control_wo	control_o	0.813102	-0.116231	0.243554	1-docosahexaenoylglycerol	Lipid
1linolenoylglycerol	0.57075	1.05465	diabetics_wo	diabetics_o	0.813102	0.0767641	0.243554	1-linolenoylglycerol	Lipid
1linoleoylglycerol182	0.57075	0.892948	control_wo	diabetics_o	0.850107	-0.163352	0.243554	1-linoleoylglycerol (18:2)	Lipid
1linoleoylGPE182	0.57075	0.956403	control_wo	diabetics_wo	0.6849	-0.0643095	0.243554	1-linoleoyl-GPE (18:2)*	Lipid
1linoleoylGPE182	0.57075	0.853257	diabetics_wo	diabetics_o	0.6849	-0.228949	0.243554	1-linoleoyl-GPE (18:2)*	Lipid
Nethylglycinexylidide	0.212294	0.797173	control_o	diabetics_o	0.636882	-0.327035	0.673063	N-ethylglycinexylidide	Xenobiotics
1stearoylglycerophosphoserine	0.57075	0.642511	control_wo	diabetics_wo	0.73373	-0.638207	0.243554	1-stearoylglycerophosphoserine*	Lipid
2hydroxystearate	0.57075	1.12917	control_wo	diabetics_o	0.850107	0.175264	0.243554	2-hydroxystearate	Lipid
2linoleoylglycerol2monolinolein	0.57075	1.15029	control_o	diabetics_wo	0.813102	0.201993	0.243554	2-linoleoylglycerol (2-monolinolein)	Lipid
2linoleoylGPE182	0.57075	1.11703	control_wo	diabetics_wo	0.6849	0.159668	0.243554	2-linoleoyl-GPE* (18:2)*	Lipid
2oleoylglycerol181	0.57075	1.04097	control_wo	diabetics_o	0.850107	0.0579299	0.243554	2-oleoylglycerol (18:1)	Lipid
2palmitoylglycerol160	0.57075	1.69755	control_wo	diabetics_wo	0.623176	0.763453	0.243554	2-palmitoylglycerol (16:0)	Lipid
Nformylmethionine	0.307489	1.54038	control_o	diabetics_o	0.780784	0.623282	0.51217	N-formylmethionine	Amino Acid
3carboxy4methyl5propyl2furanpropanoateCMPF	0.57075	1.26982	control_wo	diabetics_wo	0.969805	0.344619	0.243554	3-carboxy-4-methyl-5-propyl-2-furanpropanoate (CMPF)	Lipid
Nformylphenylalanine	0.879784	1.30836	control_o	diabetics_o	1	0.387763	0.0556238	N-formylphenylalanine	Amino Acid
6phosphogluconate	0.57075	1.13027	control_wo	diabetics_wo	0.791337	0.176669	0.243554	6-phosphogluconate	Carbohydrate
nicotinamide	0.909722	0.996959	control_o	diabetics_o	0.96985	-0.00439451	0.0410914	nicotinamide	Cofactors and Vitamins
alanine	0.57075	1.11865	diabetics_wo	diabetics_o	0.747811	0.161755	0.243554	alanine	Amino Acid
allantoin	0.57075	0.597758	control_o	diabetics_wo	0.623176	-0.742366	0.243554	allantoin	Nucleotide
arabonatexylonate	0.57075	1.41491	control_wo	diabetics_wo	0.909722	0.500713	0.243554	arabonate/xylonate	Carbohydrate
nicotinamideribonucleotideNMN	0.909038	1.00238	control_o	diabetics_o	0.969621	0.00343204	0.0414178	nicotinamide ribonucleotide (NMN)	Cofactors and Vitamins
betahydroxyisovaleroylcarnitine	0.57075	0.842659	control_wo	control_o	0.96985	-0.24698	0.243554	beta-hydroxyisovaleroylcarnitine	Amino Acid
betaine	0.57075	0.798806	control_wo	diabetics_wo	0.949604	-0.324083	0.243554	betaine	Amino Acid
caproate60	0.57075	1.07544	control_wo	diabetics_o	0.909722	0.104931	0.243554	caproate (6:0)	Lipid
caprylate80	0.57075	0.906379	control_wo	diabetics_wo	0.96985	-0.141813	0.243554	caprylate (8:0)	Lipid
CE202n6Eicosadienoicacid	0.57075	1.05576	control_wo	control_o	0.850107	0.0782881	0.243554	CE20:2n6 (Eicosadienoic acid)	Complex Lipids
nicotinate	0.73373	1.02402	control_o	diabetics_o	0.73373	0.034242	0.134464	nicotinate	Cofactors and Vitamins
CE222n6Docosadienoicacid	0.57075	0.959577	control_o	diabetics_wo	0.675273	-0.0595292	0.243554	CE22:2n6 (Docosadienoic acid)	Complex Lipids
creatine	0.57075	0.991801	control_o	diabetics_wo	0.623176	-0.0118781	0.243554	creatine	Amino Acid
cytidine5monophosphoNacetylneuraminicacid	0.57075	0.809609	control_o	diabetics_wo	0.791337	-0.304703	0.243554	cytidine 5'-monophospho-N-acetylneuraminic acid	Carbohydrate
Nmethylpipecolate	0.289737	1.39824	control_o	diabetics_o	0.486603	0.483615	0.537996	N-methylpipecolate	Xenobiotics
DG160Palmiticacid	0.57075	1.03413	control_wo	control_o	0.934764	0.0484224	0.243554	DG16:0 (Palmitic acid)	Complex Lipids
DG183n6gLinolenicacid	0.57075	0.933379	control_wo	diabetics_wo	1	-0.0994645	0.243554	DG18:3n6 (g-Linolenic acid)	Complex Lipids
DG204n3Eicosatetranoicacid	0.57075	0.79139	control_wo	diabetics_wo	0.856126	-0.33754	0.243554	DG20:4n3 (Eicosatetranoic acid)	Complex Lipids
DG225n3Docosapentaenoicacid	0.57075	1.24048	control_o	diabetics_wo	0.6849	0.310899	0.243554	DG22:5n3 (Docosapentaenoic acid)	Complex Lipids
DG241n9Nervonicacid	0.57075	0.829732	control_o	diabetics_wo	0.856126	-0.269283	0.243554	DG24:1n9 (Nervonic acid)	Complex Lipids
dihydroxyacetonephosphateDHAP	0.57075	0.904093	control_wo	control_o	0.96985	-0.145457	0.243554	dihydroxyacetone phosphate (DHAP)	Carbohydrate
dihydroxyacetonephosphateDHAP	0.57075	0.835859	diabetics_wo	diabetics_o	0.96985	-0.258668	0.243554	dihydroxyacetone phosphate (DHAP)	Carbohydrate
Nmethylproline	0.0172575	4.39749	control_o	diabetics_o	0.103545	2.13668	1.76302	N-methyl proline	Amino Acid
FA150Pentadecanoicacid	0.57075	0.97077	diabetics_wo	diabetics_o	0.909722	-0.0427985	0.243554	FA15:0 (Pentadecanoic acid)	Lipid
FA180Stearicacid	0.57075	0.979702	diabetics_wo	diabetics_o	0.856126	-0.0295846	0.243554	FA18:0 (Stearic acid)	Lipid
FA201n9Eicosaenoicacid	0.57075	0.954943	control_wo	diabetics_wo	0.747811	-0.0665137	0.243554	FA20:1n9 (Eicosaenoic acid)	Lipid
FA201n9Eicosaenoicacid	0.57075	0.992449	diabetics_wo	diabetics_o	0.747811	-0.0109353	0.243554	FA20:1n9 (Eicosaenoic acid)	Lipid
FA202n6Eicosadienoicacid	0.57075	1.01771	control_wo	control_o	0.856126	0.0253326	0.243554	FA20:2n6 (Eicosadienoic acid)	Lipid
FA203n9Meadacid	0.57075	1.11104	control_wo	diabetics_o	0.850107	0.151905	0.243554	FA20:3n9 (Mead acid)	Lipid
FA204n6Arachidonicacid	0.57075	1.03087	control_wo	diabetics_o	0.73373	0.0438643	0.243554	FA20:4n6 (Arachidonic acid)	Lipid
glucose	0.57075	0.870405	control_wo	control_o	0.6849	-0.200241	0.243554	glucose	Carbohydrate
octanoylcarnitineC8	0.383957	1.45165	control_o	diabetics_o	0.767914	0.537696	0.415717	octanoylcarnitine (C8)	Lipid
heptanoate70	0.57075	0.985474	control_wo	control_o	0.856126	-0.0211098	0.243554	heptanoate (7:0)	Lipid
histidine	0.57075	1.18816	diabetics_wo	diabetics_o	0.909722	0.248723	0.243554	histidine	Amino Acid
hypotaurine	0.57075	1.139	control_wo	control_o	0.677126	0.187765	0.243554	hypotaurine	Amino Acid
hypoxanthine	0.57075	1.02948	diabetics_wo	diabetics_o	0.623176	0.0419181	0.243554	hypoxanthine	Nucleotide
inosine	0.57075	1.08613	control_o	diabetics_wo	0.856126	0.119194	0.243554	inosine	Nucleotide
oleamide	0.73373	1.13601	control_o	diabetics_o	0.73373	0.183974	0.134464	oleamide	Lipid
LY203n6Dihomoglinoleicacid	0.57075	0.737902	control_wo	diabetics_wo	0.57075	-0.438499	0.243554	LY20:3n6 (Di-homo-g-linoleic acid)	Complex Lipids
LY204n6Arachidonicacid	0.57075	0.875886	diabetics_wo	diabetics_o	0.909722	-0.191185	0.243554	LY20:4n6 (Arachidonic acid)	Complex Lipids
LY226n3Docosahexaenoicacid	0.57075	0.921382	diabetics_wo	diabetics_o	0.6849	-0.118129	0.243554	LY22:6n3 (Docosahexaenoic acid)	Complex Lipids
lysylvaline	0.57075	1.47784	diabetics_wo	diabetics_o	0.791337	0.563485	0.243554	lysylvaline	Peptide
malate	0.57075	0.851699	control_wo	control_o	0.57075	-0.231584	0.243554	malate	Energy
maltotetraose	0.57075	0.936117	control_wo	diabetics_o	0.96985	-0.0952391	0.243554	maltotetraose	Carbohydrate
methioninesulfoxide	0.57075	1.02899	control_wo	diabetics_o	0.791337	0.0412275	0.243554	methionine sulfoxide	Amino Acid
oleate181n9	0.185877	1.16579	control_o	diabetics_o	0.371753	0.221313	0.730775	oleate (18:1n9)	Lipid
oleicethanolamide	0.520523	0.85528	control_o	diabetics_o	0.780784	-0.225531	0.28356	oleic ethanolamide	Lipid
methylpalmitate15or2	0.57075	0.840479	control_o	diabetics_wo	0.677585	-0.250716	0.243554	methylpalmitate (15 or 2)	Lipid
N1Methyl2pyridone5carboxamide	0.57075	0.527725	control_wo	diabetics_wo	0.677585	-0.922141	0.243554	N1-Methyl-2-pyridone-5-carboxamide	Cofactors and Vitamins
Nacetylcysteine	0.57075	1.14739	control_wo	diabetics_wo	0.850107	0.198351	0.243554	N-acetylcysteine	Amino Acid
Nacetylputrescine	0.57075	1.08167	control_wo	control_o	0.6849	0.113259	0.243554	N-acetylputrescine	Amino Acid
Nacetylserine	0.57075	0.921064	diabetics_wo	diabetics_o	0.6849	-0.118627	0.243554	N-acetylserine	Amino Acid
Nacetyltaurine	0.57075	0.882188	control_o	diabetics_wo	0.909722	-0.180843	0.243554	N-acetyltaurine	Amino Acid
nicotinate	0.57075	0.957384	control_wo	diabetics_o	0.6849	-0.0628308	0.243554	nicotinate	Cofactors and Vitamins
oleoyllinoleoylglycerophosphocholine2	0.57075	1.07706	diabetics_wo	diabetics_o	0.747811	0.107099	0.243554	oleoyl-linoleoyl-glycerophosphocholine (2)*	Lipid
oleoyllinoleoylglycerophosphocholine2	0.185877	1.1778	control_o	diabetics_o	0.55763	0.236097	0.730775	oleoyl-linoleoyl-glycerophosphocholine (2)*	Lipid
ophthalmate	0.909722	1.01563	control_o	diabetics_o	0.909722	0.0223728	0.0410914	ophthalmate	Amino Acid
palmitoyllinoleoylglycerophosphocholine2	0.57075	0.961154	control_wo	diabetics_o	0.909722	-0.0571606	0.243554	palmitoyl-linoleoyl-glycerophosphocholine (2)*	Lipid
PC161n7Palmitoleicacid	0.57075	1.16491	control_wo	diabetics_o	0.6849	0.220223	0.243554	PC16:1n7 (Palmitoleic acid)	Complex Lipids
PC204n3Eicosatetranoicacid	0.57075	0.866799	control_wo	diabetics_wo	1	-0.206231	0.243554	PC20:4n3 (Eicosatetranoic acid)	Complex Lipids
PC204n6Arachidonicacid	0.57075	1.05089	control_wo	control_o	0.6849	0.0716136	0.243554	PC20:4n6 (Arachidonic acid)	Complex Lipids
pcresolsulfate	0.57075	0.600491	control_o	diabetics_wo	0.934764	-0.735785	0.243554	p-cresol sulfate	Amino Acid
PE150Pentadecanoicacid	0.57075	0.896673	control_o	diabetics_wo	0.747811	-0.157346	0.243554	PE15:0 (Pentadecanoic acid)	Complex Lipids
PE180Stearicacid	0.57075	1.02402	control_wo	diabetics_o	0.909722	0.0342468	0.243554	PE18:0 (Stearic acid)	Complex Lipids
PE183n3aLinolenicacid	0.57075	1.0034	control_o	diabetics_wo	0.856126	0.00489393	0.243554	PE18:3n3 (a-Linolenic acid)	Complex Lipids
PE201n9Eicosaenoicacid	0.57075	0.765108	control_wo	diabetics_wo	0.949604	-0.386265	0.243554	PE20:1n9 (Eicosaenoic acid)	Complex Lipids
PE205n3Eicosapentaenoicacid	0.57075	1.01776	control_wo	diabetics_wo	0.850107	0.0253936	0.243554	PE20:5n3 (Eicosapentaenoic acid)	Complex Lipids
PE225n3Docosapentaenoicacid	0.57075	0.968955	diabetics_wo	diabetics_o	0.813102	-0.0454979	0.243554	PE22:5n3 (Docosapentaenoic acid)	Complex Lipids
ornithine	0.212294	1.28225	control_o	diabetics_o	0.780784	0.358681	0.673063	ornithine	Amino Acid
PE226n3Docosahexaenoicacid	0.57075	0.941233	control_wo	control_o	0.909722	-0.0873758	0.243554	PE22:6n3 (Docosahexaenoic acid)	Complex Lipids
PEdm181n9Plasmalogenoleicacid	0.57075	1.11023	control_wo	diabetics_o	0.96985	0.150863	0.243554	PEdm18:1n9 (Plasmalogen oleic acid)	Complex Lipids
orotate	0.57075	1.02665	control_o	diabetics_o	1	0.0379492	0.243554	orotate	Nucleotide
orotidine	0.344704	1.77729	control_o	diabetics_o	0.992259	0.829679	0.462553	orotidine	Nucleotide
phenylacetylglutamine	0.57075	0.768301	control_wo	diabetics_wo	0.747811	-0.380257	0.243554	phenylacetylglutamine	Amino Acid
OsulfoLtyrosine	0.57075	1.1165	control_o	diabetics_o	0.850107	0.158982	0.243554	O-sulfo-L-tyrosine	Xenobiotics
prolylalanine	0.57075	0.996229	control_o	diabetics_wo	0.747811	-0.00545043	0.243554	prolylalanine	Peptide
prolylvaline	0.57075	0.981592	control_o	diabetics_wo	0.880476	-0.0268049	0.243554	prolylvaline	Peptide
propionylcarnitineC3	0.57075	0.950518	control_wo	diabetics_wo	0.880476	-0.0732147	0.243554	propionylcarnitine (C3)	Lipid
propionylcarnitineC3	0.57075	1.44663	control_wo	diabetics_o	0.880476	0.532699	0.243554	propionylcarnitine (C3)	Lipid
palmitoylarachidonoylglycerophosphocholine1	0.185877	1.20829	control_o	diabetics_o	0.819109	0.272971	0.730775	palmitoyl-arachidonoyl-glycerophosphocholine (1)*	Lipid
PS180Stearicacid	0.57075	0.954882	diabetics_wo	diabetics_o	0.677585	-0.066605	0.243554	PS18:0 (Stearic acid)	Complex Lipids
palmitoylarachidonoylglycerophosphocholine2	0.103589	1.46498	control_o	diabetics_o	0.310768	0.550878	0.984686	palmitoyl-arachidonoyl-glycerophosphocholine (2)*	Lipid
PS182n6Linoleicacid	0.57075	0.972338	control_wo	control_o	0.813102	-0.04047	0.243554	PS18:2n6 (Linoleic acid)	Complex Lipids
PS183n6gLinolenicacid	0.57075	0.878293	control_wo	control_o	0.949604	-0.187225	0.243554	PS18:3n6 (g-Linolenic acid)	Complex Lipids
PS200Arachidicacid	0.57075	1.00386	control_o	diabetics_wo	0.909722	0.00555336	0.243554	PS20:0 (Arachidic acid)	Complex Lipids
PS201n9Eicosaenoicacid	0.57075	1.11461	diabetics_wo	diabetics_o	1	0.156545	0.243554	PS20:1n9 (Eicosaenoic acid)	Complex Lipids
PS204n6Arachidonicacid	0.57075	1.17841	control_wo	diabetics_wo	0.856126	0.236847	0.243554	PS20:4n6 (Arachidonic acid)	Complex Lipids
PS241n9Nervonicacid	0.57075	1.34087	control_wo	diabetics_o	0.747811	0.423166	0.243554	PS24:1n9 (Nervonic acid)	Complex Lipids
PSdm181n9Plasmalogenoleicacid	0.57075	1.17837	diabetics_wo	diabetics_o	0.677585	0.236795	0.243554	PSdm18:1n9 (Plasmalogen oleic acid)	Complex Lipids
pyruvate	0.57075	0.933008	control_o	diabetics_wo	0.856126	-0.100039	0.243554	pyruvate	Carbohydrate
SadenosylhomocysteineSAH	0.57075	1.06835	control_wo	diabetics_o	0.747811	0.0953877	0.243554	S-adenosylhomocysteine (SAH)	Amino Acid
palmitoylethanolamide	0.212294	0.857216	control_o	diabetics_o	0.318441	-0.222269	0.673063	palmitoyl ethanolamide	Lipid
serine	0.57075	0.86124	control_wo	control_o	0.677585	-0.215513	0.243554	serine	Amino Acid
serylglutamate	0.57075	1.16684	control_o	diabetics_wo	0.96985	0.222603	0.243554	serylglutamate	Peptide
serylvaline	0.57075	0.777952	control_wo	control_o	0.856126	-0.362246	0.243554	serylvaline	Peptide
SM160Nhexadecanoylsphing4enine1phosphocholine	0.57075	1.04036	diabetics_wo	diabetics_o	0.6849	0.0570878	0.243554	SM16:0 (N-(hexadecanoyl)-sphing-4-enine-1-phosphocholine)	Complex Lipids
palmitoyllinoleoylglycerophosphocholine1	0.850107	0.977869	control_o	diabetics_o	0.850107	-0.0322863	0.0705265	palmitoyl-linoleoyl-glycerophosphocholine (1)*	Lipid
squalene	0.57075	0.959714	diabetics_wo	diabetics_o	0.677585	-0.059324	0.243554	squalene	Lipid
palmitoyllinoleoylglycerophosphocholine2	0.909722	0.974263	control_o	diabetics_o	0.909722	-0.0376173	0.0410914	palmitoyl-linoleoyl-glycerophosphocholine (2)*	Lipid
palmitoyloleoylglycerophosphocholine1	0.96985	0.999566	control_o	diabetics_o	1	-0.000626494	0.0132954	palmitoyl-oleoyl-glycerophosphocholine (1)*	Lipid
[truncated: 1,518 more rows]

## Sheet: Suppl Table S4
Supplementary Table S4: Correlation Analyses between Metabolites in Adipose Tissue and Clinical Characteristics
Metabolite	Clinical_Parameter	Correlation (rho)	P_Value	BIOCHEMICAL	SUPER_PATHWAY
15anhydroglucitol15AG	Age	0.079243	0.626932	1,5-anhydroglucitol (1,5-AG)	Carbohydrate
15anhydroglucitol15AG	BMI	-0.0388419	0.811914	1,5-anhydroglucitol (1,5-AG)	Carbohydrate
15anhydroglucitol15AG	WHR	0.0348661	0.830871	1,5-anhydroglucitol (1,5-AG)	Carbohydrate
15anhydroglucitol15AG	Glucose	-0.371334	0.0183196	1,5-anhydroglucitol (1,5-AG)	Carbohydrate
15anhydroglucitol15AG	HbA1C	-0.335336	0.0344062	1,5-anhydroglucitol (1,5-AG)	Carbohydrate
15anhydroglucitol15AG	Insulin	-0.203359	0.208184	1,5-anhydroglucitol (1,5-AG)	Carbohydrate
15anhydroglucitol15AG	AUC_glucose	-0.316608	0.0465421	1,5-anhydroglucitol (1,5-AG)	Carbohydrate
15anhydroglucitol15AG	AUC_Insulin	-0.0301724	0.853372	1,5-anhydroglucitol (1,5-AG)	Carbohydrate
15anhydroglucitol15AG	AUC_Glycerol	-0.0517247	0.751263	1,5-anhydroglucitol (1,5-AG)	Carbohydrate
15anhydroglucitol15AG	AUC_FFA	-0.118264	0.467345	1,5-anhydroglucitol (1,5-AG)	Carbohydrate
15anhydroglucitol15AG	HOMA_IR	-0.330927	0.0369996	1,5-anhydroglucitol (1,5-AG)	Carbohydrate
15anhydroglucitol15AG	Matsuda	0.292367	0.0671477	1,5-anhydroglucitol (1,5-AG)	Carbohydrate
1arachidonoylGPI204	Age	0.00557949	0.972742	1-arachidonoyl-GPI* (20:4)*	Lipid
1arachidonoylGPI204	BMI	-0.147967	0.3622	1-arachidonoyl-GPI* (20:4)*	Lipid
1arachidonoylGPI204	WHR	-0.00353895	0.982709	1-arachidonoyl-GPI* (20:4)*	Lipid
1arachidonoylGPI204	Glucose	-0.0288299	0.85983	1-arachidonoyl-GPI* (20:4)*	Lipid
1arachidonoylGPI204	HbA1C	0.0995572	0.54106	1-arachidonoyl-GPI* (20:4)*	Lipid
1arachidonoylGPI204	Insulin	-0.140747	0.386349	1-arachidonoyl-GPI* (20:4)*	Lipid
1arachidonoylGPI204	AUC_glucose	0.0557074	0.732789	1-arachidonoyl-GPI* (20:4)*	Lipid
1arachidonoylGPI204	AUC_Insulin	-0.175876	0.277677	1-arachidonoyl-GPI* (20:4)*	Lipid
1arachidonoylGPI204	AUC_Glycerol	-0.052421	0.748023	1-arachidonoyl-GPI* (20:4)*	Lipid
1arachidonoylGPI204	AUC_FFA	0.184441	0.254567	1-arachidonoyl-GPI* (20:4)*	Lipid
1arachidonoylGPI204	HOMA_IR	-0.129857	0.424502	1-arachidonoyl-GPI* (20:4)*	Lipid
1arachidonoylGPI204	Matsuda	-0.0237942	0.88413	1-arachidonoyl-GPI* (20:4)*	Lipid
1methyladenosine	Age	0.0722555	0.657713	1-methyladenosine	Nucleotide
1methyladenosine	BMI	-0.00235112	0.988512	1-methyladenosine	Nucleotide
1methyladenosine	WHR	0.233974	0.146191	1-methyladenosine	Nucleotide
1methyladenosine	Glucose	0.00665244	0.967503	1-methyladenosine	Nucleotide
1methyladenosine	HbA1C	0.057343	0.725245	1-methyladenosine	Nucleotide
1methyladenosine	Insulin	-0.074033	0.649827	1-methyladenosine	Nucleotide
1methyladenosine	AUC_glucose	0.0316515	0.846268	1-methyladenosine	Nucleotide
1methyladenosine	AUC_Insulin	-0.126757	0.435738	1-methyladenosine	Nucleotide
1methyladenosine	AUC_Glycerol	-0.244206	0.12886	1-methyladenosine	Nucleotide
1methyladenosine	AUC_FFA	0.17955	0.2676	1-methyladenosine	Nucleotide
1methyladenosine	HOMA_IR	-0.00689226	0.966332	1-methyladenosine	Nucleotide
1methyladenosine	Matsuda	-0.0153976	0.92487	1-methyladenosine	Nucleotide
1myristoylglycerophosphoethanolamine	Age	-0.113709	0.484784	1-myristoylglycerophosphoethanolamine	Lipid
1myristoylglycerophosphoethanolamine	BMI	0.0588465	0.718332	1-myristoylglycerophosphoethanolamine	Lipid
1myristoylglycerophosphoethanolamine	WHR	0.0055214	0.973026	1-myristoylglycerophosphoethanolamine	Lipid
1myristoylglycerophosphoethanolamine	Glucose	-0.0177476	0.913444	1-myristoylglycerophosphoethanolamine	Lipid
1myristoylglycerophosphoethanolamine	HbA1C	0.0285188	0.861328	1-myristoylglycerophosphoethanolamine	Lipid
1myristoylglycerophosphoethanolamine	Insulin	0.209317	0.194882	1-myristoylglycerophosphoethanolamine	Lipid
1myristoylglycerophosphoethanolamine	AUC_glucose	0.00679204	0.966822	1-myristoylglycerophosphoethanolamine	Lipid
1myristoylglycerophosphoethanolamine	AUC_Insulin	0.0964199	0.553946	1-myristoylglycerophosphoethanolamine	Lipid
1myristoylglycerophosphoethanolamine	AUC_Glycerol	-0.0845218	0.604081	1-myristoylglycerophosphoethanolamine	Lipid
1myristoylglycerophosphoethanolamine	AUC_FFA	0.0907568	0.577564	1-myristoylglycerophosphoethanolamine	Lipid
1myristoylglycerophosphoethanolamine	HOMA_IR	0.194913	0.228107	1-myristoylglycerophosphoethanolamine	Lipid
1myristoylglycerophosphoethanolamine	Matsuda	-0.170378	0.293209	1-myristoylglycerophosphoethanolamine	Lipid
1oleoylglycerol181	Age	-0.07594	0.641408	1-oleoylglycerol (18:1)	Lipid
1oleoylglycerol181	BMI	0.225669	0.161473	1-oleoylglycerol (18:1)	Lipid
1oleoylglycerol181	WHR	-0.0756423	0.64272	1-oleoylglycerol (18:1)	Lipid
1oleoylglycerol181	Glucose	-0.219351	0.173849	1-oleoylglycerol (18:1)	Lipid
1oleoylglycerol181	HbA1C	-0.232088	0.149565	1-oleoylglycerol (18:1)	Lipid
1oleoylglycerol181	Insulin	-0.0136923	0.933171	1-oleoylglycerol (18:1)	Lipid
1oleoylglycerol181	AUC_glucose	-0.166333	0.30499	1-oleoylglycerol (18:1)	Lipid
1oleoylglycerol181	AUC_Insulin	-0.0545851	0.737981	1-oleoylglycerol (18:1)	Lipid
1oleoylglycerol181	AUC_Glycerol	0.00206292	0.98992	1-oleoylglycerol (18:1)	Lipid
1oleoylglycerol181	AUC_FFA	-0.114116	0.483213	1-oleoylglycerol (18:1)	Lipid
1oleoylglycerol181	HOMA_IR	-0.228829	0.155528	1-oleoylglycerol (18:1)	Lipid
1oleoylglycerol181	Matsuda	0.149498	0.3572	1-oleoylglycerol (18:1)	Lipid
1oleoylGPC181	Age	-0.117184	0.471451	1-oleoyl-GPC (18:1)	Lipid
1oleoylGPC181	BMI	0.10871	0.504311	1-oleoyl-GPC (18:1)	Lipid
1oleoylGPC181	WHR	-0.17687	0.274926	1-oleoyl-GPC (18:1)	Lipid
1oleoylGPC181	Glucose	-0.165077	0.308707	1-oleoyl-GPC (18:1)	Lipid
1oleoylGPC181	HbA1C	-0.108187	0.506377	1-oleoyl-GPC (18:1)	Lipid
1oleoylGPC181	Insulin	-0.245899	0.126146	1-oleoyl-GPC (18:1)	Lipid
1oleoylGPC181	AUC_glucose	-0.140792	0.386196	1-oleoyl-GPC (18:1)	Lipid
1oleoylGPC181	AUC_Insulin	-0.246134	0.125773	1-oleoyl-GPC (18:1)	Lipid
1oleoylGPC181	AUC_Glycerol	0.00046543	0.997726	1-oleoyl-GPC (18:1)	Lipid
1oleoylGPC181	AUC_FFA	-0.0023755	0.988393	1-oleoyl-GPC (18:1)	Lipid
1oleoylGPC181	HOMA_IR	-0.282978	0.0768406	1-oleoyl-GPC (18:1)	Lipid
1oleoylGPC181	Matsuda	0.289617	0.0698809	1-oleoyl-GPC (18:1)	Lipid
1palmitoylGPC160	Age	-0.0907082	0.577768	1-palmitoyl-GPC (16:0)	Lipid
1palmitoylGPC160	BMI	0.0860912	0.597357	1-palmitoyl-GPC (16:0)	Lipid
1palmitoylGPC160	WHR	-0.0275927	0.865789	1-palmitoyl-GPC (16:0)	Lipid
1palmitoylGPC160	Glucose	-0.0649145	0.690662	1-palmitoyl-GPC (16:0)	Lipid
1palmitoylGPC160	HbA1C	-0.0603029	0.711657	1-palmitoyl-GPC (16:0)	Lipid
1palmitoylGPC160	Insulin	-0.207185	0.199572	1-palmitoyl-GPC (16:0)	Lipid
1palmitoylGPC160	AUC_glucose	-0.0866187	0.595104	1-palmitoyl-GPC (16:0)	Lipid
1palmitoylGPC160	AUC_Insulin	-0.244602	0.128221	1-palmitoyl-GPC (16:0)	Lipid
1palmitoylGPC160	AUC_Glycerol	0.0318745	0.845198	1-palmitoyl-GPC (16:0)	Lipid
1palmitoylGPC160	AUC_FFA	0.100773	0.536104	1-palmitoyl-GPC (16:0)	Lipid
1palmitoylGPC160	HOMA_IR	-0.195737	0.226108	1-palmitoyl-GPC (16:0)	Lipid
1palmitoylGPC160	Matsuda	0.282406	0.0774643	1-palmitoyl-GPC (16:0)	Lipid
1stearoylplasmenylethanolamine	Age	-0.154377	0.341542	1-stearoylplasmenylethanolamine*	Lipid
1stearoylplasmenylethanolamine	BMI	-0.298335	0.0615061	1-stearoylplasmenylethanolamine*	Lipid
1stearoylplasmenylethanolamine	WHR	-0.0783275	0.630931	1-stearoylplasmenylethanolamine*	Lipid
1stearoylplasmenylethanolamine	Glucose	0.251231	0.11788	1-stearoylplasmenylethanolamine*	Lipid
1stearoylplasmenylethanolamine	HbA1C	0.164541	0.310303	1-stearoylplasmenylethanolamine*	Lipid
1stearoylplasmenylethanolamine	Insulin	-0.229985	0.153393	1-stearoylplasmenylethanolamine*	Lipid
1stearoylplasmenylethanolamine	AUC_glucose	0.137275	0.398287	1-stearoylplasmenylethanolamine*	Lipid
1stearoylplasmenylethanolamine	AUC_Insulin	-0.332996	0.0357633	1-stearoylplasmenylethanolamine*	Lipid
1stearoylplasmenylethanolamine	AUC_Glycerol	-0.157606	0.331414	1-stearoylplasmenylethanolamine*	Lipid
1stearoylplasmenylethanolamine	AUC_FFA	0.0370269	0.820556	1-stearoylplasmenylethanolamine*	Lipid
1stearoylplasmenylethanolamine	HOMA_IR	-0.0270992	0.868168	1-stearoylplasmenylethanolamine*	Lipid
1stearoylplasmenylethanolamine	Matsuda	0.0694245	0.670348	1-stearoylplasmenylethanolamine*	Lipid
2aminoadipate	Age	0.0921368	0.571767	2-aminoadipate	Amino Acid
2aminoadipate	BMI	0.057333	0.725291	2-aminoadipate	Amino Acid
2aminoadipate	WHR	0.277194	0.0833353	2-aminoadipate	Amino Acid
2aminoadipate	Glucose	0.138464	0.394177	2-aminoadipate	Amino Acid
2aminoadipate	HbA1C	0.290607	0.0688867	2-aminoadipate	Amino Acid
2aminoadipate	Insulin	0.165715	0.306815	2-aminoadipate	Amino Acid
2aminoadipate	AUC_glucose	0.316624	0.0465307	2-aminoadipate	Amino Acid
2aminoadipate	AUC_Insulin	0.069595	0.669584	2-aminoadipate	Amino Acid
2aminoadipate	AUC_Glycerol	-0.226095	0.160662	2-aminoadipate	Amino Acid
2aminoadipate	AUC_FFA	0.148383	0.360838	2-aminoadipate	Amino Acid
2aminoadipate	HOMA_IR	0.18964	0.241186	2-aminoadipate	Amino Acid
2aminoadipate	Matsuda	-0.406137	0.00931332	2-aminoadipate	Amino Acid
2linoleoylGPC182	Age	-0.0219191	0.893206	2-linoleoyl-GPC* (18:2)*	Lipid
2linoleoylGPC182	BMI	-0.192009	0.235248	2-linoleoyl-GPC* (18:2)*	Lipid
2linoleoylGPC182	WHR	-0.408027	0.00895928	2-linoleoyl-GPC* (18:2)*	Lipid
2linoleoylGPC182	Glucose	-0.179894	0.266671	2-linoleoyl-GPC* (18:2)*	Lipid
2linoleoylGPC182	HbA1C	-0.111319	0.494071	2-linoleoyl-GPC* (18:2)*	Lipid
2linoleoylGPC182	Insulin	-0.211147	0.190919	2-linoleoyl-GPC* (18:2)*	Lipid
2linoleoylGPC182	AUC_glucose	-0.208417	0.196851	2-linoleoyl-GPC* (18:2)*	Lipid
2linoleoylGPC182	AUC_Insulin	-0.193181	0.232347	2-linoleoyl-GPC* (18:2)*	Lipid
2linoleoylGPC182	AUC_Glycerol	0.121865	0.453798	2-linoleoyl-GPC* (18:2)*	Lipid
2linoleoylGPC182	AUC_FFA	-0.315111	0.047645	2-linoleoyl-GPC* (18:2)*	Lipid
2linoleoylGPC182	HOMA_IR	-0.183575	0.256845	2-linoleoyl-GPC* (18:2)*	Lipid
2linoleoylGPC182	Matsuda	0.103368	0.525604	2-linoleoyl-GPC* (18:2)*	Lipid
2myristoylglycerol140	Age	-0.0275466	0.866011	2-myristoylglycerol (14:0)	Lipid
2myristoylglycerol140	BMI	0.459722	0.0028414	2-myristoylglycerol (14:0)	Lipid
2myristoylglycerol140	WHR	0.015723	0.923287	2-myristoylglycerol (14:0)	Lipid
2myristoylglycerol140	Glucose	-0.179079	0.26888	2-myristoylglycerol (14:0)	Lipid
2myristoylglycerol140	HbA1C	-0.0363799	0.823641	2-myristoylglycerol (14:0)	Lipid
2myristoylglycerol140	Insulin	0.237177	0.140591	2-myristoylglycerol (14:0)	Lipid
2myristoylglycerol140	AUC_glucose	-0.00710246	0.965306	2-myristoylglycerol (14:0)	Lipid
2myristoylglycerol140	AUC_Insulin	0.113861	0.484199	2-myristoylglycerol (14:0)	Lipid
2myristoylglycerol140	AUC_Glycerol	0.0342742	0.833701	2-myristoylglycerol (14:0)	Lipid
2myristoylglycerol140	AUC_FFA	0.10522	0.518171	2-myristoylglycerol (14:0)	Lipid
2myristoylglycerol140	HOMA_IR	0.0786687	0.629439	2-myristoylglycerol (14:0)	Lipid
2myristoylglycerol140	Matsuda	-0.196497	0.224276	2-myristoylglycerol (14:0)	Lipid
adenine	Age	0.0601316	0.712441	adenine	Nucleotide
adenine	BMI	0.0315377	0.846814	adenine	Nucleotide
adenine	WHR	-0.162359	0.316852	adenine	Nucleotide
adenine	Glucose	-0.269892	0.0921359	adenine	Nucleotide
adenine	HbA1C	-0.211822	0.189472	adenine	Nucleotide
adenine	Insulin	-0.32795	0.0388392	adenine	Nucleotide
adenine	AUC_glucose	-0.259573	0.105773	adenine	Nucleotide
adenine	AUC_Insulin	-0.159535	0.325455	adenine	Nucleotide
adenine	AUC_Glycerol	-0.0492787	0.762678	adenine	Nucleotide
adenine	AUC_FFA	-0.0848596	0.602631	adenine	Nucleotide
adenine	HOMA_IR	-0.360755	0.0222028	adenine	Nucleotide
adenine	Matsuda	0.309911	0.0516412	adenine	Nucleotide
adenosine	Age	0.00554273	0.972922	adenosine	Nucleotide
adenosine	BMI	-0.0686768	0.6737	adenosine	Nucleotide
adenosine	WHR	-0.277927	0.0824901	adenosine	Nucleotide
adenosine	Glucose	-0.246524	0.125154	adenosine	Nucleotide
adenosine	HbA1C	-0.252287	0.116292	adenosine	Nucleotide
adenosine	Insulin	-0.0623845	0.702153	adenosine	Nucleotide
adenosine	AUC_glucose	-0.223776	0.165112	adenosine	Nucleotide
adenosine	AUC_Insulin	0.0713405	0.661787	adenosine	Nucleotide
adenosine	AUC_Glycerol	-0.0187383	0.908633	adenosine	Nucleotide
adenosine	AUC_FFA	-0.140099	0.388562	adenosine	Nucleotide
adenosine	HOMA_IR	-0.112939	0.487768	adenosine	Nucleotide
adenosine	Matsuda	0.0544129	0.738778	adenosine	Nucleotide
alphahydroxycaproate	Age	0.192903	0.233034	alpha-hydroxycaproate	Lipid
alphahydroxycaproate	BMI	0.00416597	0.979646	alpha-hydroxycaproate	Lipid
alphahydroxycaproate	WHR	0.035501	0.827837	alpha-hydroxycaproate	Lipid
alphahydroxycaproate	Glucose	0.00700051	0.965804	alpha-hydroxycaproate	Lipid
alphahydroxycaproate	HbA1C	-0.0982255	0.546512	alpha-hydroxycaproate	Lipid
alphahydroxycaproate	Insulin	-0.221463	0.16964	alpha-hydroxycaproate	Lipid
alphahydroxycaproate	AUC_glucose	-0.156398	0.335182	alpha-hydroxycaproate	Lipid
alphahydroxycaproate	AUC_Insulin	0.0828878	0.611115	alpha-hydroxycaproate	Lipid
alphahydroxycaproate	AUC_Glycerol	0.0450474	0.78254	alpha-hydroxycaproate	Lipid
alphahydroxycaproate	AUC_FFA	-0.0494718	0.761775	alpha-hydroxycaproate	Lipid
alphahydroxycaproate	HOMA_IR	-0.167908	0.300368	alpha-hydroxycaproate	Lipid
alphahydroxycaproate	Matsuda	0.0925054	0.570223	alpha-hydroxycaproate	Lipid
alphaketoglutarate	Age	-0.0321061	0.844087	alpha-ketoglutarate	Energy
alphaketoglutarate	BMI	-0.256615	0.109953	alpha-ketoglutarate	Energy
alphaketoglutarate	WHR	0.195956	0.225579	alpha-ketoglutarate	Energy
alphaketoglutarate	Glucose	0.441176	0.00437799	alpha-ketoglutarate	Energy
alphaketoglutarate	HbA1C	0.431904	0.00538701	alpha-ketoglutarate	Energy
alphaketoglutarate	Insulin	0.0205456	0.899863	alpha-ketoglutarate	Energy
alphaketoglutarate	AUC_glucose	0.422959	0.00654544	alpha-ketoglutarate	Energy
alphaketoglutarate	AUC_Insulin	-0.294922	0.0646843	alpha-ketoglutarate	Energy
alphaketoglutarate	AUC_Glycerol	0.0090732	0.955688	alpha-ketoglutarate	Energy
alphaketoglutarate	AUC_FFA	0.4036	0.00980745	alpha-ketoglutarate	Energy
alphaketoglutarate	HOMA_IR	0.254392	0.113174	alpha-ketoglutarate	Energy
alphaketoglutarate	Matsuda	-0.183448	0.25718	alpha-ketoglutarate	Energy
alphatocopherol	Age	0.0761209	0.640612	alpha-tocopherol	Cofactors and Vitamins
alphatocopherol	BMI	0.0376738	0.817473	alpha-tocopherol	Cofactors and Vitamins
alphatocopherol	WHR	0.136901	0.399588	alpha-tocopherol	Cofactors and Vitamins
alphatocopherol	Glucose	0.273965	0.0871434	alpha-tocopherol	Cofactors and Vitamins
alphatocopherol	HbA1C	0.340829	0.0313866	alpha-tocopherol	Cofactors and Vitamins
alphatocopherol	Insulin	0.436819	0.00482958	alpha-tocopherol	Cofactors and Vitamins
alphatocopherol	AUC_glucose	0.374241	0.0173584	alpha-tocopherol	Cofactors and Vitamins
alphatocopherol	AUC_Insulin	0.0882978	0.587959	alpha-tocopherol	Cofactors and Vitamins
alphatocopherol	AUC_Glycerol	-0.350743	0.0264884	alpha-tocopherol	Cofactors and Vitamins
alphatocopherol	AUC_FFA	0.145415	0.370628	alpha-tocopherol	Cofactors and Vitamins
alphatocopherol	HOMA_IR	0.466588	0.00240643	alpha-tocopherol	Cofactors and Vitamins
alphatocopherol	Matsuda	-0.421879	0.00669891	alpha-tocopherol	Cofactors and Vitamins
AMP	Age	-0.0448034	0.78369	AMP	Nucleotide
AMP	BMI	-0.278936	0.0813364	AMP	Nucleotide
AMP	WHR	-0.175779	0.277947	AMP	Nucleotide
AMP	Glucose	-0.0767746	0.637738	AMP	Nucleotide
AMP	HbA1C	-0.0416929	0.798384	AMP	Nucleotide
AMP	Insulin	-0.30299	0.0573731	AMP	Nucleotide
AMP	AUC_glucose	-0.0633491	0.697764	AMP	Nucleotide
AMP	AUC_Insulin	-0.161962	0.318052	AMP	Nucleotide
AMP	AUC_Glycerol	-0.255128	0.112101	AMP	Nucleotide
AMP	AUC_FFA	-0.0259022	0.873943	AMP	Nucleotide
AMP	HOMA_IR	-0.239167	0.137193	AMP	Nucleotide
AMP	Matsuda	0.190955	0.237877	AMP	Nucleotide
cholesterol	Age	-0.0650592	0.690007	cholesterol	Lipid
cholesterol	BMI	0.348603	0.0274884	cholesterol	Lipid
cholesterol	WHR	0.120252	0.459839	cholesterol	Lipid
cholesterol	Glucose	0.072192	0.657995	cholesterol	Lipid
cholesterol	HbA1C	0.145961	0.368817	cholesterol	Lipid
cholesterol	Insulin	0.374328	0.0173303	cholesterol	Lipid
cholesterol	AUC_glucose	0.156315	0.335443	cholesterol	Lipid
cholesterol	AUC_Insulin	0.0706592	0.664826	cholesterol	Lipid
cholesterol	AUC_Glycerol	0.0763289	0.639697	cholesterol	Lipid
cholesterol	AUC_FFA	0.382144	0.0149576	cholesterol	Lipid
cholesterol	HOMA_IR	0.290349	0.0691441	cholesterol	Lipid
cholesterol	Matsuda	-0.16884	0.297654	cholesterol	Lipid
CMP	Age	0.0373123	0.819195	CMP	Nucleotide
CMP	BMI	-0.179139	0.268716	CMP	Nucleotide
CMP	WHR	-0.295779	0.0638747	CMP	Nucleotide
CMP	Glucose	-0.321493	0.0430855	CMP	Nucleotide
CMP	HbA1C	-0.223797	0.165071	CMP	Nucleotide
CMP	Insulin	-0.339126	0.0322983	CMP	Nucleotide
CMP	AUC_glucose	-0.305893	0.05491	CMP	Nucleotide
CMP	AUC_Insulin	-0.110335	0.497921	CMP	Nucleotide
CMP	AUC_Glycerol	0.0451457	0.782077	CMP	Nucleotide
CMP	AUC_FFA	-0.159387	0.32591	CMP	Nucleotide
CMP	HOMA_IR	-0.330948	0.0369868	CMP	Nucleotide
CMP	Matsuda	0.334028	0.0351596	CMP	Nucleotide
cysteineglutathionedisulfide	Age	0.0481883	0.767783	cysteine-glutathione disulfide	Amino Acid
cysteineglutathionedisulfide	BMI	0.156047	0.336281	cysteine-glutathione disulfide	Amino Acid
cysteineglutathionedisulfide	WHR	0.0614928	0.706219	cysteine-glutathione disulfide	Amino Acid
cysteineglutathionedisulfide	Glucose	-0.10449	0.521095	cysteine-glutathione disulfide	Amino Acid
cysteineglutathionedisulfide	HbA1C	-0.0432737	0.790907	cysteine-glutathione disulfide	Amino Acid
cysteineglutathionedisulfide	Insulin	-0.097976	0.547537	cysteine-glutathione disulfide	Amino Acid
cysteineglutathionedisulfide	AUC_glucose	-0.0997263	0.54037	cysteine-glutathione disulfide	Amino Acid
cysteineglutathionedisulfide	AUC_Insulin	-0.0859729	0.597863	cysteine-glutathione disulfide	Amino Acid
cysteineglutathionedisulfide	AUC_Glycerol	0.0789514	0.628205	cysteine-glutathione disulfide	Amino Acid
cysteineglutathionedisulfide	AUC_FFA	0.145014	0.371966	cysteine-glutathione disulfide	Amino Acid
cysteineglutathionedisulfide	HOMA_IR	-0.0123202	0.939855	cysteine-glutathione disulfide	Amino Acid
cysteineglutathionedisulfide	Matsuda	-0.0242473	0.881939	cysteine-glutathione disulfide	Amino Acid
cysteinesulfinicacid	Age	-0.00477904	0.976652	cysteine sulfinic acid	Amino Acid
cysteinesulfinicacid	BMI	0.086132	0.597182	cysteine sulfinic acid	Amino Acid
cysteinesulfinicacid	WHR	0.134327	0.408593	cysteine sulfinic acid	Amino Acid
cysteinesulfinicacid	Glucose	0.00201134	0.990172	cysteine sulfinic acid	Amino Acid
cysteinesulfinicacid	HbA1C	-0.0415513	0.799055	cysteine sulfinic acid	Amino Acid
cysteinesulfinicacid	Insulin	0.154905	0.339871	cysteine sulfinic acid	Amino Acid
cysteinesulfinicacid	AUC_glucose	0.0218814	0.893388	cysteine sulfinic acid	Amino Acid
cysteinesulfinicacid	AUC_Insulin	-0.0480414	0.768471	cysteine sulfinic acid	Amino Acid
cysteinesulfinicacid	AUC_Glycerol	-0.0481785	0.767828	cysteine sulfinic acid	Amino Acid
cysteinesulfinicacid	AUC_FFA	0.11878	0.465391	cysteine sulfinic acid	Amino Acid
cysteinesulfinicacid	HOMA_IR	0.171954	0.288702	cysteine sulfinic acid	Amino Acid
cysteinesulfinicacid	Matsuda	-0.0535889	0.742598	cysteine sulfinic acid	Amino Acid
dehydroisoandrosteronesulfateDHEAS	Age	-0.135791	0.403455	dehydroisoandrosterone sulfate (DHEA-S)	Lipid
dehydroisoandrosteronesulfateDHEAS	BMI	-0.32366	0.04162	dehydroisoandrosterone sulfate (DHEA-S)	Lipid
dehydroisoandrosteronesulfateDHEAS	WHR	0.117985	0.468405	dehydroisoandrosterone sulfate (DHEA-S)	Lipid
dehydroisoandrosteronesulfateDHEAS	Glucose	0.391254	0.0125443	dehydroisoandrosterone sulfate (DHEA-S)	Lipid
dehydroisoandrosteronesulfateDHEAS	HbA1C	0.39774	0.011035	dehydroisoandrosterone sulfate (DHEA-S)	Lipid
dehydroisoandrosteronesulfateDHEAS	Insulin	-0.196041	0.225374	dehydroisoandrosterone sulfate (DHEA-S)	Lipid
dehydroisoandrosteronesulfateDHEAS	AUC_glucose	0.273975	0.0871313	dehydroisoandrosterone sulfate (DHEA-S)	Lipid
dehydroisoandrosteronesulfateDHEAS	AUC_Insulin	-0.186203	0.249977	dehydroisoandrosterone sulfate (DHEA-S)	Lipid
dehydroisoandrosteronesulfateDHEAS	AUC_Glycerol	-0.144858	0.372485	dehydroisoandrosterone sulfate (DHEA-S)	Lipid
dehydroisoandrosteronesulfateDHEAS	AUC_FFA	0.279777	0.0803846	dehydroisoandrosterone sulfate (DHEA-S)	Lipid
dehydroisoandrosteronesulfateDHEAS	HOMA_IR	0.0220754	0.892449	dehydroisoandrosterone sulfate (DHEA-S)	Lipid
dehydroisoandrosteronesulfateDHEAS	Matsuda	-0.0159238	0.922311	dehydroisoandrosterone sulfate (DHEA-S)	Lipid
FA141n5Myristoleicacid	Age	-0.0353908	0.828363	FA14:1n5 (Myristoleic acid)	Lipid
FA141n5Myristoleicacid	BMI	0.243415	0.130141	FA14:1n5 (Myristoleic acid)	Lipid
FA141n5Myristoleicacid	WHR	-0.130063	0.423762	FA14:1n5 (Myristoleic acid)	Lipid
FA141n5Myristoleicacid	Glucose	-0.0796462	0.625174	FA14:1n5 (Myristoleic acid)	Lipid
FA141n5Myristoleicacid	HbA1C	-0.0768435	0.637435	FA14:1n5 (Myristoleic acid)	Lipid
FA141n5Myristoleicacid	Insulin	0.180812	0.264198	FA14:1n5 (Myristoleic acid)	Lipid
FA141n5Myristoleicacid	AUC_glucose	-0.155742	0.337237	FA14:1n5 (Myristoleic acid)	Lipid
FA141n5Myristoleicacid	AUC_Insulin	0.219092	0.174373	FA14:1n5 (Myristoleic acid)	Lipid
FA141n5Myristoleicacid	AUC_Glycerol	0.258779	0.106883	FA14:1n5 (Myristoleic acid)	Lipid
FA141n5Myristoleicacid	AUC_FFA	0.244145	0.128958	FA14:1n5 (Myristoleic acid)	Lipid
FA141n5Myristoleicacid	HOMA_IR	0.135571	0.404224	FA14:1n5 (Myristoleic acid)	Lipid
FA141n5Myristoleicacid	Matsuda	-0.081224	0.618314	FA14:1n5 (Myristoleic acid)	Lipid
FA183n3aLinolenicacid	Age	-0.0488223	0.764813	FA18:3n3 (a-Linolenic acid)	Lipid
FA183n3aLinolenicacid	BMI	-0.368974	0.0191324	FA18:3n3 (a-Linolenic acid)	Lipid
FA183n3aLinolenicacid	WHR	-0.337569	0.0331514	FA18:3n3 (a-Linolenic acid)	Lipid
FA183n3aLinolenicacid	Glucose	0.0629653	0.699509	FA18:3n3 (a-Linolenic acid)	Lipid
FA183n3aLinolenicacid	HbA1C	0.0821515	0.614297	FA18:3n3 (a-Linolenic acid)	Lipid
FA183n3aLinolenicacid	Insulin	-0.382808	0.0147694	FA18:3n3 (a-Linolenic acid)	Lipid
FA183n3aLinolenicacid	AUC_glucose	0.0118376	0.942207	FA18:3n3 (a-Linolenic acid)	Lipid
FA183n3aLinolenicacid	AUC_Insulin	-0.406203	0.00930085	FA18:3n3 (a-Linolenic acid)	Lipid
FA183n3aLinolenicacid	AUC_Glycerol	-0.0390218	0.811059	FA18:3n3 (a-Linolenic acid)	Lipid
FA183n3aLinolenicacid	AUC_FFA	-0.279295	0.0809289	FA18:3n3 (a-Linolenic acid)	Lipid
FA183n3aLinolenicacid	HOMA_IR	-0.281346	0.0786312	FA18:3n3 (a-Linolenic acid)	Lipid
FA183n3aLinolenicacid	Matsuda	0.373547	0.0175838	FA18:3n3 (a-Linolenic acid)	Lipid
FA203n9Meadacid	Age	-0.0290506	0.858768	FA20:3n9 (Mead acid)	Lipid
FA203n9Meadacid	BMI	-0.187057	0.247775	FA20:3n9 (Mead acid)	Lipid
FA203n9Meadacid	WHR	0.0350272	0.830101	FA20:3n9 (Mead acid)	Lipid
FA203n9Meadacid	Glucose	0.203841	0.207085	FA20:3n9 (Mead acid)	Lipid
FA203n9Meadacid	HbA1C	0.227797	0.157451	FA20:3n9 (Mead acid)	Lipid
FA203n9Meadacid	Insulin	0.165262	0.308157	FA20:3n9 (Mead acid)	Lipid
FA203n9Meadacid	AUC_glucose	0.191363	0.236857	FA20:3n9 (Mead acid)	Lipid
FA203n9Meadacid	AUC_Insulin	0.0747449	0.646679	FA20:3n9 (Mead acid)	Lipid
FA203n9Meadacid	AUC_Glycerol	0.0216137	0.894685	FA20:3n9 (Mead acid)	Lipid
FA203n9Meadacid	AUC_FFA	0.186668	0.248776	FA20:3n9 (Mead acid)	Lipid
FA203n9Meadacid	HOMA_IR	0.15327	0.345056	FA20:3n9 (Mead acid)	Lipid
FA203n9Meadacid	Matsuda	-0.160857	0.32141	FA20:3n9 (Mead acid)	Lipid
FA205n3Eicosapentaenoicacid	Age	0.160913	0.321238	FA20:5n3 (Eicosapentaenoic acid)	Lipid
FA205n3Eicosapentaenoicacid	BMI	-0.409764	0.00864414	FA20:5n3 (Eicosapentaenoic acid)	Lipid
FA205n3Eicosapentaenoicacid	WHR	0.137483	0.397567	FA20:5n3 (Eicosapentaenoic acid)	Lipid
FA205n3Eicosapentaenoicacid	Glucose	0.14692	0.365644	FA20:5n3 (Eicosapentaenoic acid)	Lipid
FA205n3Eicosapentaenoicacid	HbA1C	0.0288227	0.859864	FA20:5n3 (Eicosapentaenoic acid)	Lipid
FA205n3Eicosapentaenoicacid	Insulin	-0.168275	0.299298	FA20:5n3 (Eicosapentaenoic acid)	Lipid
FA205n3Eicosapentaenoicacid	AUC_glucose	0.152038	0.348993	FA20:5n3 (Eicosapentaenoic acid)	Lipid
FA205n3Eicosapentaenoicacid	AUC_Insulin	-0.0636784	0.696268	FA20:5n3 (Eicosapentaenoic acid)	Lipid
FA205n3Eicosapentaenoicacid	AUC_Glycerol	-0.0991522	0.542716	FA20:5n3 (Eicosapentaenoic acid)	Lipid
FA205n3Eicosapentaenoicacid	AUC_FFA	-0.208068	0.19762	FA20:5n3 (Eicosapentaenoic acid)	Lipid
FA205n3Eicosapentaenoicacid	HOMA_IR	-0.192624	0.233725	FA20:5n3 (Eicosapentaenoic acid)	Lipid
FA205n3Eicosapentaenoicacid	Matsuda	0.119297	0.463437	FA20:5n3 (Eicosapentaenoic acid)	Lipid
FA222n6Docosadienoicacid	Age	-0.0420465	0.79671	FA22:2n6 (Docosadienoic acid)	Lipid
FA222n6Docosadienoicacid	BMI	-0.0255309	0.875736	FA22:2n6 (Docosadienoic acid)	Lipid
FA222n6Docosadienoicacid	WHR	0.256474	0.110155	FA22:2n6 (Docosadienoic acid)	Lipid
FA222n6Docosadienoicacid	Glucose	0.0834482	0.608699	FA22:2n6 (Docosadienoic acid)	Lipid
FA222n6Docosadienoicacid	HbA1C	0.238549	0.138242	FA22:2n6 (Docosadienoic acid)	Lipid
FA222n6Docosadienoicacid	Insulin	-0.0635715	0.696754	FA22:2n6 (Docosadienoic acid)	Lipid
FA222n6Docosadienoicacid	AUC_glucose	0.213727	0.185428	FA22:2n6 (Docosadienoic acid)	Lipid
FA222n6Docosadienoicacid	AUC_Insulin	-0.163818	0.312463	FA22:2n6 (Docosadienoic acid)	Lipid
FA222n6Docosadienoicacid	AUC_Glycerol	-0.212455	0.188121	FA22:2n6 (Docosadienoic acid)	Lipid
FA222n6Docosadienoicacid	AUC_FFA	-0.0444058	0.785564	FA22:2n6 (Docosadienoic acid)	Lipid
FA222n6Docosadienoicacid	HOMA_IR	-0.0430352	0.792034	FA22:2n6 (Docosadienoic acid)	Lipid
FA222n6Docosadienoicacid	Matsuda	0.0931514	0.567522	FA22:2n6 (Docosadienoic acid)	Lipid
FA225n6Osbondacid	Age	-0.0137059	0.933105	FA22:5n6 (Osbond acid)	Lipid
FA225n6Osbondacid	BMI	-0.326606	0.0396934	FA22:5n6 (Osbond acid)	Lipid
FA225n6Osbondacid	WHR	0.155143	0.339123	FA22:5n6 (Osbond acid)	Lipid
FA225n6Osbondacid	Glucose	0.154388	0.341506	FA22:5n6 (Osbond acid)	Lipid
FA225n6Osbondacid	HbA1C	0.165064	0.308746	FA22:5n6 (Osbond acid)	Lipid
FA225n6Osbondacid	Insulin	-0.0461166	0.777508	FA22:5n6 (Osbond acid)	Lipid
FA225n6Osbondacid	AUC_glucose	0.130235	0.423143	FA22:5n6 (Osbond acid)	Lipid
FA225n6Osbondacid	AUC_Insulin	-0.0570634	0.726532	FA22:5n6 (Osbond acid)	Lipid
FA225n6Osbondacid	AUC_Glycerol	-0.0933012	0.566896	FA22:5n6 (Osbond acid)	Lipid
FA225n6Osbondacid	AUC_FFA	0.0452919	0.781389	FA22:5n6 (Osbond acid)	Lipid
FA225n6Osbondacid	HOMA_IR	0.0543022	0.739291	FA22:5n6 (Osbond acid)	Lipid
FA225n6Osbondacid	Matsuda	-0.18814	0.244995	FA22:5n6 (Osbond acid)	Lipid
gammatocopherol	Age	0.172232	0.287911	gamma-tocopherol	Cofactors and Vitamins
gammatocopherol	BMI	0.0767582	0.63781	gamma-tocopherol	Cofactors and Vitamins
gammatocopherol	WHR	0.0132565	0.935294	gamma-tocopherol	Cofactors and Vitamins
gammatocopherol	Glucose	0.239041	0.137407	gamma-tocopherol	Cofactors and Vitamins
gammatocopherol	HbA1C	0.408881	0.00880316	gamma-tocopherol	Cofactors and Vitamins
gammatocopherol	Insulin	0.206778	0.200476	gamma-tocopherol	Cofactors and Vitamins
gammatocopherol	AUC_glucose	0.270829	0.0909678	gamma-tocopherol	Cofactors and Vitamins
gammatocopherol	AUC_Insulin	0.0157864	0.922979	gamma-tocopherol	Cofactors and Vitamins
gammatocopherol	AUC_Glycerol	-0.244662	0.128124	gamma-tocopherol	Cofactors and Vitamins
gammatocopherol	AUC_FFA	0.170948	0.291576	gamma-tocopherol	Cofactors and Vitamins
gammatocopherol	HOMA_IR	0.267533	0.0951274	gamma-tocopherol	Cofactors and Vitamins
gammatocopherol	Matsuda	-0.26556	0.0976854	gamma-tocopherol	Cofactors and Vitamins
gluconate	Age	-0.0194109	0.905368	gluconate	Xenobiotics
gluconate	BMI	0.0979122	0.547799	gluconate	Xenobiotics
gluconate	WHR	0.274788	0.0861603	gluconate	Xenobiotics
gluconate	Glucose	0.3596	0.0226658	gluconate	Xenobiotics
gluconate	HbA1C	0.381571	0.0151215	gluconate	Xenobiotics
gluconate	Insulin	0.128032	0.431097	gluconate	Xenobiotics
gluconate	AUC_glucose	0.40206	0.0101182	gluconate	Xenobiotics
gluconate	AUC_Insulin	-0.255946	0.110915	gluconate	Xenobiotics
gluconate	AUC_Glycerol	-0.0352913	0.828839	gluconate	Xenobiotics
gluconate	AUC_FFA	0.456563	0.00306371	gluconate	Xenobiotics
gluconate	HOMA_IR	0.201473	0.212525	gluconate	Xenobiotics
gluconate	Matsuda	0.0343076	0.833541	gluconate	Xenobiotics
glucosamine6phosphate	Age	0.0958213	0.556421	glucosamine-6-phosphate	Carbohydrate
glucosamine6phosphate	BMI	0.034834	0.831024	glucosamine-6-phosphate	Carbohydrate
glucosamine6phosphate	WHR	0.214666	0.183458	glucosamine-6-phosphate	Carbohydrate
glucosamine6phosphate	Glucose	-0.0514517	0.752534	glucosamine-6-phosphate	Carbohydrate
glucosamine6phosphate	HbA1C	-0.021095	0.8972	glucosamine-6-phosphate	Carbohydrate
glucosamine6phosphate	Insulin	-0.303	0.0573652	glucosamine-6-phosphate	Carbohydrate
glucosamine6phosphate	AUC_glucose	-0.0718949	0.659317	glucosamine-6-phosphate	Carbohydrate
glucosamine6phosphate	AUC_Insulin	-0.276328	0.0843438	glucosamine-6-phosphate	Carbohydrate
glucosamine6phosphate	AUC_Glycerol	-0.0370449	0.82047	glucosamine-6-phosphate	Carbohydrate
glucosamine6phosphate	AUC_FFA	0.139867	0.389356	glucosamine-6-phosphate	Carbohydrate
glucosamine6phosphate	HOMA_IR	-0.201271	0.212995	glucosamine-6-phosphate	Carbohydrate
glucosamine6phosphate	Matsuda	0.318444	0.045218	glucosamine-6-phosphate	Carbohydrate
glucose	Age	0.124742	0.443128	glucose	Carbohydrate
glucose	BMI	-0.135494	0.404497	glucose	Carbohydrate
glucose	WHR	0.318117	0.0454515	glucose	Carbohydrate
glucose	Glucose	0.492941	0.00123089	glucose	Carbohydrate
glucose	HbA1C	0.490197	0.00132317	glucose	Carbohydrate
glucose	Insulin	-0.0791885	0.62717	glucose	Carbohydrate
glucose	AUC_glucose	0.484471	0.00153572	glucose	Carbohydrate
glucose	AUC_Insulin	-0.374748	0.0171953	glucose	Carbohydrate
glucose	AUC_Glycerol	-0.242002	0.132456	glucose	Carbohydrate
glucose	AUC_FFA	0.31647	0.046643	glucose	Carbohydrate
glucose	HOMA_IR	0.202552	0.210035	glucose	Carbohydrate
glucose	Matsuda	-0.0408231	0.802506	glucose	Carbohydrate
glutamate	Age	0.0210174	0.897575	glutamate	Amino Acid
glutamate	BMI	0.294216	0.0653575	glutamate	Amino Acid
glutamate	WHR	0.231817	0.150054	glutamate	Amino Acid
glutamate	Glucose	0.00657454	0.967884	glutamate	Amino Acid
glutamate	HbA1C	0.0102166	0.95011	glutamate	Amino Acid
glutamate	Insulin	0.0678256	0.677524	glutamate	Amino Acid
glutamate	AUC_glucose	0.0660177	0.685673	glutamate	Amino Acid
glutamate	AUC_Insulin	-0.134736	0.407152	glutamate	Amino Acid
glutamate	AUC_Glycerol	0.0819577	0.615135	glutamate	Amino Acid
glutamate	AUC_FFA	0.354331	0.0248798	glutamate	Amino Acid
glutamate	HOMA_IR	0.0308999	0.849876	glutamate	Amino Acid
glutamate	Matsuda	-0.0640682	0.694498	glutamate	Amino Acid
glycerate	Age	0.0727773	0.655394	glycerate	Carbohydrate
glycerate	BMI	-0.301785	0.0584216	glycerate	Carbohydrate
glycerate	WHR	0.0960253	0.555577	glycerate	Carbohydrate
glycerate	Glucose	0.132731	0.414232	glycerate	Carbohydrate
glycerate	HbA1C	0.164164	0.31143	glycerate	Carbohydrate
glycerate	Insulin	-0.205763	0.202743	glycerate	Carbohydrate
glycerate	AUC_glucose	0.19516	0.227507	glycerate	Carbohydrate
glycerate	AUC_Insulin	-0.345737	0.0288758	glycerate	Carbohydrate
glycerate	AUC_Glycerol	-0.244186	0.128892	glycerate	Carbohydrate
glycerate	AUC_FFA	0.0245893	0.880285	glycerate	Carbohydrate
glycerate	HOMA_IR	-0.0952361	0.558845	glycerate	Carbohydrate
glycerate	Matsuda	0.0972052	0.550707	glycerate	Carbohydrate
heme	Age	0.151556	0.350544	heme	Cofactors and Vitamins
heme	BMI	0.218649	0.175266	heme	Cofactors and Vitamins
heme	WHR	0.273454	0.087758	heme	Cofactors and Vitamins
heme	Glucose	-0.191065	0.237603	heme	Cofactors and Vitamins
heme	HbA1C	-0.108132	0.506593	heme	Cofactors and Vitamins
heme	Insulin	-0.114254	0.482681	heme	Cofactors and Vitamins
heme	AUC_glucose	-0.1314	0.418972	heme	Cofactors and Vitamins
heme	AUC_Insulin	-0.0440086	0.787438	heme	Cofactors and Vitamins
heme	AUC_Glycerol	-0.307503	0.0535812	heme	Cofactors and Vitamins
heme	AUC_FFA	-0.0442888	0.786116	heme	Cofactors and Vitamins
heme	HOMA_IR	-0.185692	0.251302	heme	Cofactors and Vitamins
heme	Matsuda	0.236883	0.141098	heme	Cofactors and Vitamins
histidylleucine	Age	0.138792	0.393045	histidylleucine	Peptide
histidylleucine	BMI	0.177351	0.273602	histidylleucine	Peptide
histidylleucine	WHR	-0.0969142	0.551906	histidylleucine	Peptide
histidylleucine	Glucose	-0.181772	0.261627	histidylleucine	Peptide
histidylleucine	HbA1C	-0.196279	0.2248	histidylleucine	Peptide
histidylleucine	Insulin	-0.043721	0.788795	histidylleucine	Peptide
histidylleucine	AUC_glucose	-0.16368	0.312878	histidylleucine	Peptide
histidylleucine	AUC_Insulin	-0.0310378	0.849214	histidylleucine	Peptide
histidylleucine	AUC_Glycerol	0.0967706	0.552498	histidylleucine	Peptide
histidylleucine	AUC_FFA	0.011809	0.942347	histidylleucine	Peptide
histidylleucine	HOMA_IR	-0.216535	0.17958	histidylleucine	Peptide
histidylleucine	Matsuda	0.163414	0.313673	histidylleucine	Peptide
histidylphenylalanine	Age	0.223543	0.165565	histidylphenylalanine	Peptide
histidylphenylalanine	BMI	0.0924085	0.570629	histidylphenylalanine	Peptide
histidylphenylalanine	WHR	0.222289	0.168012	histidylphenylalanine	Peptide
histidylphenylalanine	Glucose	-0.0784864	0.630236	histidylphenylalanine	Peptide
histidylphenylalanine	HbA1C	-0.0638718	0.69539	histidylphenylalanine	Peptide
histidylphenylalanine	Insulin	-0.21323	0.186476	histidylphenylalanine	Peptide
histidylphenylalanine	AUC_glucose	-0.00726884	0.964494	histidylphenylalanine	Peptide
histidylphenylalanine	AUC_Insulin	-0.205909	0.202415	histidylphenylalanine	Peptide
histidylphenylalanine	AUC_Glycerol	-0.216963	0.178702	histidylphenylalanine	Peptide
histidylphenylalanine	AUC_FFA	0.0394033	0.809245	histidylphenylalanine	Peptide
histidylphenylalanine	HOMA_IR	-0.195381	0.22697	histidylphenylalanine	Peptide
histidylphenylalanine	Matsuda	0.239789	0.136142	histidylphenylalanine	Peptide
hydroxyproline	Age	0.0842049	0.605442	hydroxyproline	Amino Acid
hydroxyproline	BMI	0.0864254	0.595929	hydroxyproline	Amino Acid
hydroxyproline	WHR	0.209229	0.195073	hydroxyproline	Amino Acid
hydroxyproline	Glucose	0.179474	0.267807	hydroxyproline	Amino Acid
hydroxyproline	HbA1C	0.165636	0.30705	hydroxyproline	Amino Acid
hydroxyproline	Insulin	-0.0198748	0.903117	hydroxyproline	Amino Acid
hydroxyproline	AUC_glucose	0.246275	0.12555	hydroxyproline	Amino Acid
hydroxyproline	AUC_Insulin	-0.197998	0.220684	hydroxyproline	Amino Acid
hydroxyproline	AUC_Glycerol	-0.0995988	0.54089	hydroxyproline	Amino Acid
hydroxyproline	AUC_FFA	0.23223	0.149309	hydroxyproline	Amino Acid
hydroxyproline	HOMA_IR	0.039697	0.80785	hydroxyproline	Amino Acid
hydroxyproline	Matsuda	0.0137525	0.932878	hydroxyproline	Amino Acid
imidazolepropionate	Age	0.0033088	0.983833	imidazole propionate	Amino Acid
imidazolepropionate	BMI	0.279115	0.0811329	imidazole propionate	Amino Acid
imidazolepropionate	WHR	0.0457869	0.779058	imidazole propionate	Amino Acid
imidazolepropionate	Glucose	0.0965562	0.553383	imidazole propionate	Amino Acid
imidazolepropionate	HbA1C	0.0832172	0.609695	imidazole propionate	Amino Acid
imidazolepropionate	Insulin	0.119771	0.461648	imidazole propionate	Amino Acid
imidazolepropionate	AUC_glucose	0.0667846	0.682212	imidazole propionate	Amino Acid
imidazolepropionate	AUC_Insulin	-0.0404794	0.804136	imidazole propionate	Amino Acid
imidazolepropionate	AUC_Glycerol	0.036349	0.823788	imidazole propionate	Amino Acid
imidazolepropionate	AUC_FFA	0.112342	0.490086	imidazole propionate	Amino Acid
imidazolepropionate	HOMA_IR	0.0168333	0.917888	imidazole propionate	Amino Acid
imidazolepropionate	Matsuda	-0.0993456	0.541925	imidazole propionate	Amino Acid
isoleucine	Age	0.116329	0.474713	isoleucine	Amino Acid
isoleucine	BMI	-0.0143282	0.930075	isoleucine	Amino Acid
isoleucine	WHR	0.408324	0.00890474	isoleucine	Amino Acid
isoleucine	Glucose	0.225053	0.16265	isoleucine	Amino Acid
isoleucine	HbA1C	0.223414	0.165816	isoleucine	Amino Acid
isoleucine	Insulin	-0.109668	0.500538	isoleucine	Amino Acid
isoleucine	AUC_glucose	0.26073	0.104171	isoleucine	Amino Acid
isoleucine	AUC_Insulin	-0.307675	0.0534406	isoleucine	Amino Acid
isoleucine	AUC_Glycerol	-0.0865672	0.595324	isoleucine	Amino Acid
isoleucine	AUC_FFA	0.313046	0.0492016	isoleucine	Amino Acid
isoleucine	HOMA_IR	0.0141279	0.93105	isoleucine	Amino Acid
isoleucine	Matsuda	-0.00398557	0.980527	isoleucine	Amino Acid
leucine	Age	0.0568497	0.727518	leucine	Amino Acid
leucine	BMI	-0.119582	0.462362	leucine	Amino Acid
leucine	WHR	0.315004	0.047725	leucine	Amino Acid
leucine	Glucose	0.126247	0.437603	leucine	Amino Acid
leucine	HbA1C	0.109672	0.500521	leucine	Amino Acid
leucine	Insulin	-0.148794	0.359493	leucine	Amino Acid
leucine	AUC_glucose	0.172466	0.287246	leucine	Amino Acid
leucine	AUC_Insulin	-0.323126	0.0419777	leucine	Amino Acid
leucine	AUC_Glycerol	-0.237539	0.139969	leucine	Amino Acid
leucine	AUC_FFA	0.20369	0.207431	leucine	Amino Acid
leucine	HOMA_IR	-0.0318136	0.84549	leucine	Amino Acid
leucine	Matsuda	0.0303121	0.8527	leucine	Amino Acid
lysine	Age	-0.096704	0.552773	lysine	Amino Acid
lysine	BMI	-0.239287	0.13699	lysine	Amino Acid
lysine	WHR	0.215284	0.182169	lysine	Amino Acid
lysine	Glucose	0.125825	0.439146	lysine	Amino Acid
lysine	HbA1C	0.103901	0.52346	lysine	Amino Acid
lysine	Insulin	-0.174321	0.282014	lysine	Amino Acid
lysine	AUC_glucose	0.172491	0.287175	lysine	Amino Acid
lysine	AUC_Insulin	-0.308898	0.0524506	lysine	Amino Acid
lysine	AUC_Glycerol	-0.186473	0.249281	lysine	Amino Acid
lysine	AUC_FFA	0.175312	0.279245	lysine	Amino Acid
lysine	HOMA_IR	-0.0578285	0.72301	lysine	Amino Acid
lysine	Matsuda	0.0107433	0.947542	lysine	Amino Acid
malate	Age	-0.0179888	0.912273	malate	Energy
malate	BMI	-0.371973	0.0181045	malate	Energy
malate	WHR	-0.0334983	0.837415	malate	Energy
malate	Glucose	0.0450576	0.782492	malate	Energy
malate	HbA1C	0.0425409	0.794371	malate	Energy
malate	Insulin	-0.209835	0.193754	malate	Energy
malate	AUC_glucose	0.0759473	0.641377	malate	Energy
malate	AUC_Insulin	-0.259718	0.105572	malate	Energy
malate	AUC_Glycerol	-0.0434391	0.790126	malate	Energy
malate	AUC_FFA	0.0551496	0.735368	malate	Energy
malate	HOMA_IR	-0.121535	0.455028	malate	Energy
malate	Matsuda	0.0143552	0.929944	malate	Energy
mannose	Age	0.161134	0.320565	mannose	Carbohydrate
mannose	BMI	0.0704607	0.665713	mannose	Carbohydrate
mannose	WHR	0.361951	0.0217322	mannose	Carbohydrate
mannose	Glucose	0.486688	0.00145011	mannose	Carbohydrate
mannose	HbA1C	0.459006	0.00289055	mannose	Carbohydrate
mannose	Insulin	0.218639	0.175287	mannose	Carbohydrate
mannose	AUC_glucose	0.499983	0.0010196	mannose	Carbohydrate
mannose	AUC_Insulin	-0.189625	0.241224	mannose	Carbohydrate
mannose	AUC_Glycerol	-0.228889	0.155417	mannose	Carbohydrate
mannose	AUC_FFA	0.337584	0.0331427	mannose	Carbohydrate
mannose	HOMA_IR	0.436565	0.00485716	mannose	Carbohydrate
mannose	Matsuda	-0.266137	0.0969324	mannose	Carbohydrate
metformin	Age	0.241342	0.133548	metformin	Xenobiotics
metformin	BMI	0.0686755	0.673706	metformin	Xenobiotics
metformin	WHR	0.358706	0.0230293	metformin	Xenobiotics
metformin	Glucose	0.177046	0.274442	metformin	Xenobiotics
metformin	HbA1C	0.213114	0.186722	metformin	Xenobiotics
metformin	Insulin	-0.0404839	0.804115	metformin	Xenobiotics
metformin	AUC_glucose	0.348674	0.0274547	metformin	Xenobiotics
metformin	AUC_Insulin	-0.170688	0.29232	metformin	Xenobiotics
metformin	AUC_Glycerol	-0.156728	0.33415	metformin	Xenobiotics
metformin	AUC_FFA	0.259876	0.105353	metformin	Xenobiotics
metformin	HOMA_IR	-0.0145608	0.928943	metformin	Xenobiotics
metformin	Matsuda	-0.0486604	0.765571	metformin	Xenobiotics
methionine	Age	-0.0474738	0.771133	methionine	Amino Acid
methionine	BMI	-0.303548	0.056893	methionine	Amino Acid
methionine	WHR	0.252359	0.116184	methionine	Amino Acid
methionine	Glucose	0.306295	0.0545761	methionine	Amino Acid
methionine	HbA1C	0.19597	0.225545	methionine	Amino Acid
methionine	Insulin	-0.0495484	0.761417	methionine	Amino Acid
methionine	AUC_glucose	0.315608	0.0472769	methionine	Amino Acid
methionine	AUC_Insulin	-0.297706	0.0620824	methionine	Amino Acid
methionine	AUC_Glycerol	-0.116926	0.472432	methionine	Amino Acid
methionine	AUC_FFA	0.209479	0.194528	methionine	Amino Acid
methionine	HOMA_IR	0.0789408	0.62825	methionine	Amino Acid
methionine	Matsuda	-0.0857104	0.598985	methionine	Amino Acid
methylglucopyranosidealphabeta	Age	0.236576	0.14163	methyl glucopyranoside (alpha + beta)	Xenobiotics
methylglucopyranosidealphabeta	BMI	0.197516	0.221834	methyl glucopyranoside (alpha + beta)	Xenobiotics
methylglucopyranosidealphabeta	WHR	0.0591584	0.7169	methyl glucopyranoside (alpha + beta)	Xenobiotics
methylglucopyranosidealphabeta	Glucose	-0.233032	0.14787	methyl glucopyranoside (alpha + beta)	Xenobiotics
methylglucopyranosidealphabeta	HbA1C	-0.254382	0.11319	methyl glucopyranoside (alpha + beta)	Xenobiotics
methylglucopyranosidealphabeta	Insulin	-0.137544	0.397355	methyl glucopyranoside (alpha + beta)	Xenobiotics
methylglucopyranosidealphabeta	AUC_glucose	-0.21076	0.191752	methyl glucopyranoside (alpha + beta)	Xenobiotics
methylglucopyranosidealphabeta	AUC_Insulin	0.0536809	0.742171	methyl glucopyranoside (alpha + beta)	Xenobiotics
methylglucopyranosidealphabeta	AUC_Glycerol	0.0168016	0.918042	methyl glucopyranoside (alpha + beta)	Xenobiotics
methylglucopyranosidealphabeta	AUC_FFA	-0.0365271	0.822939	methyl glucopyranoside (alpha + beta)	Xenobiotics
methylglucopyranosidealphabeta	HOMA_IR	-0.263537	0.100364	methyl glucopyranoside (alpha + beta)	Xenobiotics
methylglucopyranosidealphabeta	Matsuda	0.166589	0.304235	methyl glucopyranoside (alpha + beta)	Xenobiotics
myristoleate141n5	Age	0.00471761	0.976952	myristoleate (14:1n5)	Lipid
myristoleate141n5	BMI	0.0569989	0.72683	myristoleate (14:1n5)	Lipid
myristoleate141n5	WHR	-0.00944529	0.953873	myristoleate (14:1n5)	Lipid
myristoleate141n5	Glucose	-0.013842	0.932442	myristoleate (14:1n5)	Lipid
myristoleate141n5	HbA1C	0.0660713	0.68543	myristoleate (14:1n5)	Lipid
myristoleate141n5	Insulin	-0.0942711	0.562854	myristoleate (14:1n5)	Lipid
myristoleate141n5	AUC_glucose	-0.0082426	0.959741	myristoleate (14:1n5)	Lipid
myristoleate141n5	AUC_Insulin	-0.183013	0.258327	myristoleate (14:1n5)	Lipid
myristoleate141n5	AUC_Glycerol	-0.0673529	0.679651	myristoleate (14:1n5)	Lipid
myristoleate141n5	AUC_FFA	0.149416	0.357467	myristoleate (14:1n5)	Lipid
myristoleate141n5	HOMA_IR	-0.11553	0.477773	myristoleate (14:1n5)	Lipid
myristoleate141n5	Matsuda	0.0932986	0.566907	myristoleate (14:1n5)	Lipid
Nacetylglucosamine6phosphate	Age	-0.0294793	0.856705	N-acetylglucosamine 6-phosphate	Carbohydrate
Nacetylglucosamine6phosphate	BMI	0.191109	0.237492	N-acetylglucosamine 6-phosphate	Carbohydrate
Nacetylglucosamine6phosphate	WHR	0.0106953	0.947776	N-acetylglucosamine 6-phosphate	Carbohydrate
Nacetylglucosamine6phosphate	Glucose	0.0470507	0.773119	N-acetylglucosamine 6-phosphate	Carbohydrate
Nacetylglucosamine6phosphate	HbA1C	0.0653908	0.688506	N-acetylglucosamine 6-phosphate	Carbohydrate
Nacetylglucosamine6phosphate	Insulin	0.204026	0.206665	N-acetylglucosamine 6-phosphate	Carbohydrate
Nacetylglucosamine6phosphate	AUC_glucose	0.0882715	0.58807	N-acetylglucosamine 6-phosphate	Carbohydrate
Nacetylglucosamine6phosphate	AUC_Insulin	-0.0235053	0.885527	N-acetylglucosamine 6-phosphate	Carbohydrate
Nacetylglucosamine6phosphate	AUC_Glycerol	-0.125801	0.439236	N-acetylglucosamine 6-phosphate	Carbohydrate
Nacetylglucosamine6phosphate	AUC_FFA	0.120741	0.458003	N-acetylglucosamine 6-phosphate	Carbohydrate
Nacetylglucosamine6phosphate	HOMA_IR	0.103608	0.524639	N-acetylglucosamine 6-phosphate	Carbohydrate
Nacetylglucosamine6phosphate	Matsuda	-0.0664985	0.683502	N-acetylglucosamine 6-phosphate	Carbohydrate
Nmethylproline	Age	-0.211987	0.189118	N-methyl proline	Amino Acid
Nmethylproline	BMI	0.00280799	0.98628	N-methyl proline	Amino Acid
Nmethylproline	WHR	-0.0642796	0.693539	N-methyl proline	Amino Acid
Nmethylproline	Glucose	0.17743	0.273386	N-methyl proline	Amino Acid
Nmethylproline	HbA1C	0.176877	0.274906	N-methyl proline	Amino Acid
Nmethylproline	Insulin	-0.0967588	0.552547	N-methyl proline	Amino Acid
Nmethylproline	AUC_glucose	0.14407	0.375121	N-methyl proline	Amino Acid
Nmethylproline	AUC_Insulin	-0.147708	0.36305	N-methyl proline	Amino Acid
Nmethylproline	AUC_Glycerol	0.273963	0.0871449	N-methyl proline	Amino Acid
Nmethylproline	AUC_FFA	0.173562	0.284147	N-methyl proline	Amino Acid
Nmethylproline	HOMA_IR	-0.0676799	0.67818	N-methyl proline	Amino Acid
Nmethylproline	Matsuda	-0.00394497	0.980726	N-methyl proline	Amino Acid
oleamide	Age	-0.267472	0.0952059	oleamide	Lipid
oleamide	BMI	-0.324647	0.0409667	oleamide	Lipid
oleamide	WHR	-0.0947398	0.560905	oleamide	Lipid
oleamide	Glucose	0.0217714	0.893921	oleamide	Lipid
oleamide	HbA1C	0.183161	0.257937	oleamide	Lipid
oleamide	Insulin	-0.0186016	0.909297	oleamide	Lipid
oleamide	AUC_glucose	0.127078	0.434566	oleamide	Lipid
oleamide	AUC_Insulin	-0.223247	0.16614	oleamide	Lipid
oleamide	AUC_Glycerol	-0.246001	0.125984	oleamide	Lipid
oleamide	AUC_FFA	0.074024	0.649867	oleamide	Lipid
oleamide	HOMA_IR	0.029672	0.855778	oleamide	Lipid
oleamide	Matsuda	0.0981216	0.546939	oleamide	Lipid
oleate181n9	Age	-0.0347204	0.831568	oleate (18:1n9)	Lipid
oleate181n9	BMI	0.126317	0.437345	oleate (18:1n9)	Lipid
oleate181n9	WHR	0.221293	0.169975	oleate (18:1n9)	Lipid
oleate181n9	Glucose	0.172985	0.285776	oleate (18:1n9)	Lipid
oleate181n9	HbA1C	0.367487	0.0196599	oleate (18:1n9)	Lipid
oleate181n9	Insulin	0.162499	0.31643	oleate (18:1n9)	Lipid
oleate181n9	AUC_glucose	0.293657	0.0658945	oleate (18:1n9)	Lipid
oleate181n9	AUC_Insulin	-0.113542	0.485433	oleate (18:1n9)	Lipid
oleate181n9	AUC_Glycerol	0.0297288	0.855505	oleate (18:1n9)	Lipid
oleate181n9	AUC_FFA	0.408721	0.0088322	oleate (18:1n9)	Lipid
oleate181n9	HOMA_IR	0.299723	0.0602505	oleate (18:1n9)	Lipid
oleate181n9	Matsuda	-0.182193	0.260504	oleate (18:1n9)	Lipid
oleicethanolamide	Age	-0.136471	0.401083	oleic ethanolamide	Lipid
oleicethanolamide	BMI	-0.0270043	0.868626	oleic ethanolamide	Lipid
oleicethanolamide	WHR	0.024022	0.883028	oleic ethanolamide	Lipid
oleicethanolamide	Glucose	-0.000211585	0.998966	oleic ethanolamide	Lipid
oleicethanolamide	HbA1C	0.0846688	0.60345	oleic ethanolamide	Lipid
oleicethanolamide	Insulin	-0.119362	0.463191	oleic ethanolamide	Lipid
oleicethanolamide	AUC_glucose	0.070067	0.667473	oleic ethanolamide	Lipid
oleicethanolamide	AUC_Insulin	-0.229352	0.15456	oleic ethanolamide	Lipid
oleicethanolamide	AUC_Glycerol	-0.184714	0.253852	oleic ethanolamide	Lipid
oleicethanolamide	AUC_FFA	0.151874	0.34952	oleic ethanolamide	Lipid
oleicethanolamide	HOMA_IR	-0.0886741	0.586363	oleic ethanolamide	Lipid
oleicethanolamide	Matsuda	0.0973015	0.550311	oleic ethanolamide	Lipid
palmitoylethanolamide	Age	-0.207082	0.199799	palmitoyl ethanolamide	Lipid
palmitoylethanolamide	BMI	-0.07355	0.651966	palmitoyl ethanolamide	Lipid
palmitoylethanolamide	WHR	0.174332	0.281983	palmitoyl ethanolamide	Lipid
palmitoylethanolamide	Glucose	0.0976736	0.54878	palmitoyl ethanolamide	Lipid
palmitoylethanolamide	HbA1C	0.0689041	0.672681	palmitoyl ethanolamide	Lipid
palmitoylethanolamide	Insulin	-0.037405	0.818753	palmitoyl ethanolamide	Lipid
palmitoylethanolamide	AUC_glucose	0.0891748	0.584242	palmitoyl ethanolamide	Lipid
palmitoylethanolamide	AUC_Insulin	-0.105092	0.518684	palmitoyl ethanolamide	Lipid
palmitoylethanolamide	AUC_Glycerol	-0.0839626	0.606484	palmitoyl ethanolamide	Lipid
palmitoylethanolamide	AUC_FFA	0.244206	0.128859	palmitoyl ethanolamide	Lipid
palmitoylethanolamide	HOMA_IR	0.07681	0.637582	palmitoyl ethanolamide	Lipid
palmitoylethanolamide	Matsuda	-0.198223	0.220149	palmitoyl ethanolamide	Lipid
phosphoenolpyruvatePEP	Age	0.0369151	0.821089	phosphoenolpyruvate (PEP)	Carbohydrate
phosphoenolpyruvatePEP	BMI	-0.324741	0.0409049	phosphoenolpyruvate (PEP)	Carbohydrate
phosphoenolpyruvatePEP	WHR	0.0824634	0.612949	phosphoenolpyruvate (PEP)	Carbohydrate
phosphoenolpyruvatePEP	Glucose	0.124701	0.443278	phosphoenolpyruvate (PEP)	Carbohydrate
phosphoenolpyruvatePEP	HbA1C	0.12527	0.441184	phosphoenolpyruvate (PEP)	Carbohydrate
phosphoenolpyruvatePEP	Insulin	-0.282259	0.077625	phosphoenolpyruvate (PEP)	Carbohydrate
phosphoenolpyruvatePEP	AUC_glucose	0.16781	0.300655	phosphoenolpyruvate (PEP)	Carbohydrate
phosphoenolpyruvatePEP	AUC_Insulin	-0.362746	0.0214239	phosphoenolpyruvate (PEP)	Carbohydrate
phosphoenolpyruvatePEP	AUC_Glycerol	-0.249827	0.120015	phosphoenolpyruvate (PEP)	Carbohydrate
phosphoenolpyruvatePEP	AUC_FFA	0.0231331	0.887328	phosphoenolpyruvate (PEP)	Carbohydrate
phosphoenolpyruvatePEP	HOMA_IR	-0.12561	0.439934	phosphoenolpyruvate (PEP)	Carbohydrate
phosphoenolpyruvatePEP	Matsuda	0.128167	0.430607	phosphoenolpyruvate (PEP)	Carbohydrate
serine	Age	-0.0214648	0.895407	serine	Amino Acid
serine	BMI	-0.271844	0.0897167	serine	Amino Acid
serine	WHR	0.152888	0.346273	serine	Amino Acid
serine	Glucose	0.083475	0.608583	serine	Amino Acid
serine	HbA1C	0.111993	0.491445	serine	Amino Acid
serine	Insulin	-0.206242	0.20167	serine	Amino Acid
serine	AUC_glucose	0.147567	0.363514	serine	Amino Acid
serine	AUC_Insulin	-0.340227	0.0317061	serine	Amino Acid
serine	AUC_Glycerol	-0.119938	0.46102	serine	Amino Acid
serine	AUC_FFA	0.187789	0.245893	serine	Amino Acid
serine	HOMA_IR	-0.0664959	0.683514	serine	Amino Acid
serine	Matsuda	0.0961105	0.555224	serine	Amino Acid
serylleucine	Age	0.287602	0.0719379	serylleucine	Peptide
serylleucine	BMI	0.189348	0.241923	serylleucine	Peptide
serylleucine	WHR	0.247798	0.123154	serylleucine	Peptide
serylleucine	Glucose	0.056664	0.728374	serylleucine	Peptide
serylleucine	HbA1C	0.0683763	0.67505	serylleucine	Peptide
serylleucine	Insulin	-0.0518285	0.75078	serylleucine	Peptide
serylleucine	AUC_glucose	0.0885506	0.586887	serylleucine	Peptide
serylleucine	AUC_Insulin	0.000863791	0.995779	serylleucine	Peptide
serylleucine	AUC_Glycerol	-0.0962589	0.554611	serylleucine	Peptide
serylleucine	AUC_FFA	0.275229	0.0856363	serylleucine	Peptide
serylleucine	HOMA_IR	-0.0101601	0.950386	serylleucine	Peptide
serylleucine	Matsuda	-0.00593922	0.970986	serylleucine	Peptide
stachydrine	Age	-0.265291	0.0980387	stachydrine	Xenobiotics
stachydrine	BMI	0.16288	0.315279	stachydrine	Xenobiotics
stachydrine	WHR	0.0291074	0.858494	stachydrine	Xenobiotics
stachydrine	Glucose	0.16196	0.318058	stachydrine	Xenobiotics
stachydrine	HbA1C	0.12979	0.424743	stachydrine	Xenobiotics
stachydrine	Insulin	-0.0285472	0.861191	stachydrine	Xenobiotics
stachydrine	AUC_glucose	0.188103	0.245092	stachydrine	Xenobiotics
stachydrine	AUC_Insulin	-0.15084	0.352849	stachydrine	Xenobiotics
stachydrine	AUC_Glycerol	0.126087	0.438185	stachydrine	Xenobiotics
stachydrine	AUC_FFA	0.268543	0.0938377	stachydrine	Xenobiotics
stachydrine	HOMA_IR	-0.0199849	0.902582	stachydrine	Xenobiotics
stachydrine	Matsuda	-0.0345458	0.832402	stachydrine	Xenobiotics
TotalFreeFattyAcids	Age	0.0125212	0.938876	Total Free Fatty Acids	Lipid
TotalFreeFattyAcids	BMI	0.0590918	0.717206	Total Free Fatty Acids	Lipid
TotalFreeFattyAcids	WHR	0.082569	0.612492	Total Free Fatty Acids	Lipid
TotalFreeFattyAcids	Glucose	-0.210058	0.193269	Total Free Fatty Acids	Lipid
TotalFreeFattyAcids	HbA1C	-0.166715	0.303865	Total Free Fatty Acids	Lipid
TotalFreeFattyAcids	Insulin	-0.283257	0.0765375	Total Free Fatty Acids	Lipid
TotalFreeFattyAcids	AUC_glucose	-0.212857	0.187267	Total Free Fatty Acids	Lipid
TotalFreeFattyAcids	AUC_Insulin	-0.219767	0.173016	Total Free Fatty Acids	Lipid
TotalFreeFattyAcids	AUC_Glycerol	0.0798986	0.624074	Total Free Fatty Acids	Lipid
TotalFreeFattyAcids	AUC_FFA	-0.166212	0.305347	Total Free Fatty Acids	Lipid
TotalFreeFattyAcids	HOMA_IR	-0.223511	0.165628	Total Free Fatty Acids	Lipid
TotalFreeFattyAcids	Matsuda	0.305855	0.0549419	Total Free Fatty Acids	Lipid
tryptophan	Age	-0.0615554	0.705933	tryptophan	Amino Acid
tryptophan	BMI	-0.315627	0.0472628	tryptophan	Amino Acid
tryptophan	WHR	0.113294	0.48639	tryptophan	Amino Acid
tryptophan	Glucose	0.0983379	0.546051	tryptophan	Amino Acid
tryptophan	HbA1C	0.0837571	0.607369	tryptophan	Amino Acid
tryptophan	Insulin	-0.224258	0.16418	tryptophan	Amino Acid
tryptophan	AUC_glucose	0.120474	0.459004	tryptophan	Amino Acid
tryptophan	AUC_Insulin	-0.332617	0.035987	tryptophan	Amino Acid
tryptophan	AUC_Glycerol	-0.229811	0.153714	tryptophan	Amino Acid
tryptophan	AUC_FFA	0.0966488	0.553001	tryptophan	Amino Acid
tryptophan	HOMA_IR	-0.0536132	0.742485	tryptophan	Amino Acid
tryptophan	Matsuda	0.0739995	0.649975	tryptophan	Amino Acid
tryptophylglycine	Age	-0.235557	0.143404	tryptophylglycine	Peptide
tryptophylglycine	BMI	-0.365086	0.0205371	tryptophylglycine	Peptide
tryptophylglycine	WHR	0.0194916	0.904976	tryptophylglycine	Peptide
tryptophylglycine	Glucose	0.289612	0.069885	tryptophylglycine	Peptide
tryptophylglycine	HbA1C	0.137324	0.398118	tryptophylglycine	Peptide
tryptophylglycine	Insulin	-0.00601508	0.970615	tryptophylglycine	Peptide
tryptophylglycine	AUC_glucose	0.218082	0.176417	tryptophylglycine	Peptide
tryptophylglycine	AUC_Insulin	-0.214181	0.184473	tryptophylglycine	Peptide
tryptophylglycine	AUC_Glycerol	0.0382053	0.814942	tryptophylglycine	Peptide
tryptophylglycine	AUC_FFA	0.141665	0.383226	tryptophylglycine	Peptide
tryptophylglycine	HOMA_IR	0.0304762	0.851912	tryptophylglycine	Peptide
tryptophylglycine	Matsuda	-0.0923294	0.57096	tryptophylglycine	Peptide
tyrosylglutamate	Age	0.0155452	0.924153	tyrosylglutamate	Peptide
tyrosylglutamate	BMI	-0.332092	0.0362991	tyrosylglutamate	Peptide
tyrosylglutamate	WHR	0.0958111	0.556463	tyrosylglutamate	Peptide
tyrosylglutamate	Glucose	-0.0663697	0.684083	tyrosylglutamate	Peptide
tyrosylglutamate	HbA1C	-0.143467	0.377143	tyrosylglutamate	Peptide
tyrosylglutamate	Insulin	-0.209589	0.194289	tyrosylglutamate	Peptide
tyrosylglutamate	AUC_glucose	-0.0508878	0.755163	tyrosylglutamate	Peptide
tyrosylglutamate	AUC_Insulin	-0.235255	0.143933	tyrosylglutamate	Peptide
tyrosylglutamate	AUC_Glycerol	-0.249479	0.120548	tyrosylglutamate	Peptide
tyrosylglutamate	AUC_FFA	0.00258968	0.987347	tyrosylglutamate	Peptide
tyrosylglutamate	HOMA_IR	-0.151515	0.350673	tyrosylglutamate	Peptide
tyrosylglutamate	Matsuda	0.178783	0.269685	tyrosylglutamate	Peptide
UDPglucose	Age	0.0841502	0.605677	UDP-glucose	Carbohydrate
UDPglucose	BMI	0.0913641	0.575009	UDP-glucose	Carbohydrate
UDPglucose	WHR	-0.392392	0.0122674	UDP-glucose	Carbohydrate
UDPglucose	Glucose	-0.457758	0.0029779	UDP-glucose	Carbohydrate
UDPglucose	HbA1C	-0.326429	0.0398072	UDP-glucose	Carbohydrate
UDPglucose	Insulin	-0.218498	0.175573	UDP-glucose	Carbohydrate
UDPglucose	AUC_glucose	-0.451408	0.00345922	UDP-glucose	Carbohydrate
UDPglucose	AUC_Insulin	-0.111794	0.492218	UDP-glucose	Carbohydrate
UDPglucose	AUC_Glycerol	0.355897	0.0242038	UDP-glucose	Carbohydrate
UDPglucose	AUC_FFA	-0.193923	0.230525	UDP-glucose	Carbohydrate
UDPglucose	HOMA_IR	-0.345628	0.0289297	UDP-glucose	Carbohydrate
UDPglucose	Matsuda	0.292003	0.0675041	UDP-glucose	Carbohydrate
uridine	Age	-0.219041	0.174474	uridine	Nucleotide
uridine	BMI	-0.0447812	0.783794	uridine	Nucleotide
uridine	WHR	-0.116385	0.4745	uridine	Nucleotide
uridine	Glucose	0.0307997	0.850357	uridine	Nucleotide
uridine	HbA1C	0.0138213	0.932543	uridine	Nucleotide
uridine	Insulin	0.108902	0.503552	uridine	Nucleotide
uridine	AUC_glucose	0.0177285	0.913537	uridine	Nucleotide
uridine	AUC_Insulin	0.0191391	0.906687	uridine	Nucleotide
uridine	AUC_Glycerol	-0.020678	0.899221	uridine	Nucleotide
uridine	AUC_FFA	-0.0964037	0.554013	uridine	Nucleotide
uridine	HOMA_IR	0.0349692	0.830378	uridine	Nucleotide
uridine	Matsuda	-0.174416	0.281747	uridine	Nucleotide
vaccenate181n7	Age	0.104519	0.520978	vaccenate (18:1n7)	Lipid
vaccenate181n7	BMI	0.188949	0.242936	vaccenate (18:1n7)	Lipid
vaccenate181n7	WHR	0.300038	0.0599678	vaccenate (18:1n7)	Lipid
vaccenate181n7	Glucose	0.25019	0.11946	vaccenate (18:1n7)	Lipid
vaccenate181n7	HbA1C	0.283766	0.0759873	vaccenate (18:1n7)	Lipid
vaccenate181n7	Insulin	0.26719	0.0955679	vaccenate (18:1n7)	Lipid
vaccenate181n7	AUC_glucose	0.318297	0.0453227	vaccenate (18:1n7)	Lipid
vaccenate181n7	AUC_Insulin	-0.114913	0.480143	vaccenate (18:1n7)	Lipid
vaccenate181n7	AUC_Glycerol	0.0417103	0.798302	vaccenate (18:1n7)	Lipid
vaccenate181n7	AUC_FFA	0.238022	0.139141	vaccenate (18:1n7)	Lipid
vaccenate181n7	HOMA_IR	0.369258	0.0190331	vaccenate (18:1n7)	Lipid
vaccenate181n7	Matsuda	-0.23372	0.146642	vaccenate (18:1n7)	Lipid
valine	Age	-0.0501265	0.758716	valine	Amino Acid
valine	BMI	-0.246126	0.125785	valine	Amino Acid
valine	WHR	0.209441	0.194612	valine	Amino Acid
valine	Glucose	0.117789	0.469148	valine	Amino Acid
valine	HbA1C	0.0952513	0.558782	valine	Amino Acid
valine	Insulin	-0.19228	0.234577	valine	Amino Acid
valine	AUC_glucose	0.158397	0.328962	valine	Amino Acid
valine	AUC_Insulin	-0.299592	0.0603673	valine	Amino Acid
valine	AUC_Glycerol	-0.214608	0.183579	valine	Amino Acid
valine	AUC_FFA	0.166639	0.304088	valine	Amino Acid
valine	HOMA_IR	-0.0335671	0.837086	valine	Amino Acid
valine	Matsuda	0.0243592	0.881397	valine	Amino Acid

## Sheet: Suppl Table S5
Supplementary Table S5: Correlation of Adipose Tissue Metabolites with Adipocyte Size
Metabolite	Correlation (rho)	P_Value	BIOCHEMICAL	SUPER_PATHWAY
serine	-0.693437	7.04067e-07	serine	Amino Acid
lysine	-0.607778	3.1908e-05	lysine	Amino Acid
Isobarhexosediphosphates	-0.60121	4.08624e-05	Isobar: hexose diphosphates	Carbohydrate
threonine	-0.592579	5.61001e-05	threonine	Amino Acid
phosphoenolpyruvatePEP	-0.582446	8.04633e-05	phosphoenolpyruvate (PEP)	Carbohydrate
dehydroisoandrosteronesulfateDHEAS	-0.565277	0.000144366	dehydroisoandrosterone sulfate (DHEA-S)	Lipid
glycerate	-0.564807	0.000146625	glycerate	Carbohydrate
urea	-0.548961	0.000244397	urea	Amino Acid
tryptophan	-0.542947	0.000294737	tryptophan	Amino Acid
tyrosylglutamate	-0.537139	0.000352005	tyrosylglutamate	Peptide
glycerol3phosphateG3P	-0.534691	0.000378999	glycerol 3-phosphate (G3P)	Lipid
Nacetylserine	-0.529343	0.000444518	N-acetylserine	Amino Acid
dimethylarginineADMASDMA	-0.518647	0.000606741	dimethylarginine (ADMA + SDMA)	Amino Acid
methionine	-0.513581	0.000700601	methionine	Amino Acid
leucine	-0.511517	0.000742411	leucine	Amino Acid
valine	-0.508514	0.000807194	valine	Amino Acid
malate	-0.504386	0.000904477	malate	Energy
3phosphoglycerate	-0.499132	0.00104329	3-phosphoglycerate	Carbohydrate
tyrosine	-0.498288	0.00106728	tyrosine	Amino Acid
glycine	-0.497725	0.00108355	glycine	Amino Acid
valerylglycineC5	-0.49172	0.00127122	valerylglycine (C5)	Lipid
valylaspartate	-0.48262	0.00161064	valylaspartate	Peptide
SadenosylhomocysteineSAH	-0.478773	0.00177666	S-adenosylhomocysteine (SAH)	Amino Acid
lactate	-0.476709	0.00187182	lactate	Carbohydrate
10undecenoate111n1	-0.472128	0.00209918	10-undecenoate (11:1n1)	Lipid
2hydroxypalmitate	-0.464793	0.00251406	2-hydroxypalmitate	Lipid
asparagine	-0.456819	0.00304519	asparagine	Amino Acid
erythronate	-0.456819	0.00304519	erythronate*	Carbohydrate
phenylalanine	-0.455411	0.00314848	phenylalanine	Amino Acid
hypoxanthine	-0.450157	0.00356164	hypoxanthine	Nucleotide
prolylalanine	-0.448093	0.00373646	prolylalanine	Peptide
Nformylphenylalanine	-0.442078	0.00428932	N-formylphenylalanine	Amino Acid
caprate100	-0.439471	0.00455019	caprate (10:0)	Lipid
indolepropionate	-0.438654	0.00463475	indolepropionate	Amino Acid
6phosphogluconate	-0.43772	0.00473304	6-phosphogluconate	Carbohydrate
isovalerylcarnitineC5	-0.435521	0.00497171	isovalerylcarnitine (C5)	Amino Acid
hippurate	-0.434677	0.0050661	hippurate	Xenobiotics
1stearoylplasmenylethanolamine	-0.430234	0.00558868	1-stearoylplasmenylethanolamine*	Lipid
ADSGEGDFXAEGGGVR	-0.430006	0.00561679	ADSGEGDFXAEGGGVR*	Peptide
glycylvaline	-0.429095	0.00573	glycylvaline	Peptide
proline	-0.428484	0.00580699	proline	Amino Acid
choline	-0.428109	0.00585476	choline	Lipid
arginine	-0.426045	0.00612361	arginine	Amino Acid
acetylphosphate	-0.425951	0.00613608	acetylphosphate	Energy
glucose	-0.42567	0.00617362	glucose	Carbohydrate
pcresolsulfate	-0.422386	0.00662648	p-cresol sulfate	Amino Acid
Ndeltaacetylornithine	-0.420134	0.00695333	N-delta-acetylornithine	Amino Acid
OsulfoLtyrosine	-0.418914	0.0071361	O-sulfo-L-tyrosine	Xenobiotics
cyclopropro	-0.416475	0.00751409	cyclo(pro-pro)	Peptide
34hydroxyphenyllactateHPLA	-0.416194	0.0075588	3-(4-hydroxyphenyl)lactate (HPLA)	Amino Acid
3hydroxyisobutyrate	-0.414205	0.00788126	3-hydroxyisobutyrate	Amino Acid
Nacetylalanine	-0.413379	0.00801856	N-acetylalanine	Amino Acid
alanine	-0.412159	0.00822513	alanine	Amino Acid
citrulline	-0.412065	0.00824121	citrulline	Amino Acid
catecholsulfate	-0.409441	0.00870207	catechol sulfate	Xenobiotics
1eicosapentaenoylglycerophosphoethanolamine	-0.409234	0.00873932	1-eicosapentaenoylglycerophosphoethanolamine*	Lipid
pyruvate	-0.408039	0.00895714	pyruvate	Carbohydrate
prolylglutamate	-0.407611	0.00903624	prolylglutamate	Peptide
inosine	-0.407468	0.00906278	inosine	Nucleotide
betaine	-0.406737	0.00919977	betaine	Amino Acid
glutamine	-0.403903	0.00974732	glutamine	Amino Acid
betahydroxyisovaleroylcarnitine	-0.403622	0.0098032	beta-hydroxyisovaleroylcarnitine	Amino Acid
acisoga	-0.403434	0.0098406	acisoga	Amino Acid
creatinine	-0.402027	0.010125	creatinine	Amino Acid
N6acetyllysine	-0.40177	0.0101777	N6-acetyllysine	Amino Acid
ornithine	-0.401276	0.0102796	ornithine	Amino Acid
ribonateribonolactone	-0.399137	0.0107312	ribonate (ribonolactone)	Carbohydrate
4methylcatecholsulfate	-0.39859	0.0108492	4-methylcatechol sulfate	Xenobiotics
alphaketoglutarate	-0.397898	0.0110002	alpha-ketoglutarate	Energy
isoleucine	-0.396116	0.0113977	isoleucine	Amino Acid
hypotaurine	-0.396096	0.0114021	hypotaurine	Amino Acid
FA205n3Eicosapentaenoicacid	-0.394146	0.0118511	FA20:5n3 (Eicosapentaenoic acid)	Lipid
phenylacetylglutamine	-0.393301	0.01205	phenylacetylglutamine	Amino Acid
5oxoproline	-0.389736	0.0129217	5-oxoproline	Amino Acid
maltotriose	-0.389267	0.0130403	maltotriose	Carbohydrate
caproate60	-0.385514	0.0140227	caproate (6:0)	Lipid
guanine	-0.379885	0.0156134	guanine	Nucleotide
pipecolate	-0.379322	0.0157805	pipecolate	Amino Acid
Nacetyltaurine	-0.368752	0.0192103	N-acetyltaurine	Amino Acid
pyroglutamylglycine	-0.367825	0.019539	pyroglutamylglycine	Peptide
Cglycosyltryptophan	-0.364579	0.0207267	C-glycosyltryptophan	Amino Acid
tryptophylglycine	-0.362058	0.0216901	tryptophylglycine	Peptide
pseudouridine	-0.36037	0.0223564	pseudouridine	Nucleotide
3methyl2oxobutyrate	-0.359807	0.0225822	3-methyl-2-oxobutyrate	Amino Acid
arabonatexylonate	-0.357836	0.0233877	arabonate/xylonate	Carbohydrate
3carboxy4methyl5propyl2furanpropanoateCMPF	-0.3573	0.0236109	3-carboxy-4-methyl-5-propyl-2-furanpropanoate (CMPF)	Lipid
phenyllactatePLA	-0.355488	0.0243791	phenyllactate (PLA)	Amino Acid
Nformylmethionine	-0.352395	0.0257376	N-formylmethionine	Amino Acid
succinate	-0.352207	0.025822	succinate	Energy
hydroxyproline	-0.348846	0.0273731	hydroxyproline	Amino Acid
undecanoate110	-0.345921	0.028785	undecanoate (11:0)	Lipid
FA225n6Osbondacid	-0.343854	0.0298186	FA22:5n6 (Osbond acid)	Lipid
dihydroxyacetonephosphateDHAP	-0.342325	0.0306028	dihydroxyacetone phosphate (DHAP)	Carbohydrate
Nethylglycinexylidide	-0.338134	0.0328397	N-ethylglycinexylidide	Xenobiotics
phenylalanylaspartate	-0.336351	0.033831	phenylalanylaspartate	Peptide
glucosamine6phosphate	-0.334538	0.0348646	glucosamine-6-phosphate	Carbohydrate
taurine	-0.334475	0.0349009	taurine	Amino Acid
threonate	-0.333068	0.0357213	threonate	Cofactors and Vitamins
2hydroxystearate	-0.331097	0.0368964	2-hydroxystearate	Lipid
methioninesulfoxide	-0.328752	0.0383364	methionine sulfoxide	Amino Acid
urate	-0.328189	0.0386887	urate	Nucleotide
spermine	-0.327922	0.0388567	spermine	Amino Acid
phenylpyruvate	-0.325843	0.0401852	phenylpyruvate	Amino Acid
Nacetylglycine	-0.32492	0.0407869	N-acetylglycine	Amino Acid
xanthine	-0.324717	0.0409201	xanthine	Nucleotide
tyrosylglycine	-0.324248	0.0412295	tyrosylglycine	Peptide
Nacetylmethionine	-0.3239	0.0414603	N-acetylmethionine	Amino Acid
mannose	-0.318713	0.0450263	mannose	Carbohydrate
isobutyrylcarnitineC4	-0.317962	0.0455622	isobutyrylcarnitine (C4)	Amino Acid
nicotinamideribonucleotideNMN	-0.316632	0.0465246	nicotinamide ribonucleotide (NMN)	Cofactors and Vitamins
guanosine	-0.315804	0.0471318	guanosine	Nucleotide
histidine	-0.31496	0.0477577	histidine	Amino Acid
threonylglutamate	-0.313691	0.0487108	threonylglutamate	Peptide
3methylglutaconate	0.31496	0.0477577	3-methylglutaconate	Amino Acid
4hydroxybenzoate	0.337383	0.0332541	4-hydroxybenzoate	Xenobiotics
stearoyllinoleoylglycerophosphoethanolamine2	0.360191	0.0224278	stearoyl-linoleoyl-glycerophosphoethanolamine (2)*	Lipid
FA141n5Myristoleicacid	0.489936	0.00133228	FA14:1n5 (Myristoleic acid)	Lipid
FA161n7Palmitoleicacid	0.575409	0.000102649	FA16:1n7 (Palmitoleic acid)	Lipid
FA181n7Vaccenicacid	0.652531	5.04915e-06	FA18:1n7 (Vaccenic acid)	Lipid

## Sheet: Suppl Table S6
Supplementary Table S6: Correlation of Adipose Tissue Metabolites with Adipocyte Insulin-stimulated glucose uptake (25 and 1000 µU/mL)
Metabolite	Corr_25µUmL	P.Value_25µUmL	Corr_1000µUmL	P.Value_1000µUmL	SUPER_PATHWAY
1linolenoylglycerol	0.416553	0.0103302	0.426503	0.00677858	Lipid
1linoleoylglycerol182	0.432679	0.00748036	0.420328	0.00771691	Lipid
1linoleoylGPC182	0.351574	0.0328601	0.358473	0.0250333	Lipid
1linoleoylGPE182	0.648722	1.40857e-05	0.672707	2.7169e-06	Lipid
2aminoadipate	-0.375763	0.0219089	na	na	Amino Acid
2arachidonoylglycerol	-0.330112	0.0459988	na	na	Lipid
2arachidonoylGPC204	-0.358689	0.0292535	-0.340251	0.0340543	Lipid
2linoleoylglycerol2monolinolein	0.481769	0.0025349	0.478538	0.0020591	Lipid
2linoleoylGPC182	0.372088	0.0233444	0.370824	0.0201258	Lipid
2linoleoylGPE182	0.568684	0.000240331	0.59668	6.0943e-05	Lipid
2oleoylGPE181	0.546511	0.000466125	0.515185	0.000790475	Lipid
3indoxylsulfate	na	na	-0.351589	0.0281747	Amino Acid
3methylglutaconate	-0.414182	0.0108187	-0.39097	0.0138547	Amino Acid
CDPethanolamine	0.507738	0.00133725	0.455503	0.00356949	Lipid
creatine	0.348728	0.0344012	0.359587	0.0245536	Amino Acid
FA182n6Linoleicacid	0.377186	0.0213734	0.369812	0.0204952	Lipid
FA183n3aLinolenicacid	0.556116	0.000351852	0.351792	0.0280778	Lipid
gammaglutamylglutamine	-0.412877	0.0110956	-0.350982	0.0284668	Peptide
glycerophosphoethanolamine	0.446434	0.00561067	0.329824	0.0403148	Lipid
glycerophosphoinositol	0.331535	0.0450137	na	na	Lipid
glycerophosphorylcholineGPC	0.415486	0.0105476	0.3361	0.0364435	Lipid
isobutyrylcarnitineC4	na	na	-0.338024	0.0353198	Amino Acid
NAD	0.370235	0.0240967	na	na	Cofactors and Vitamins
palmitoyllinoleoylglycerophosphocholine1	na	na	0.374671	0.0187727	Lipid
palmitoyllinoleoylglycerophosphocholine2	0.396277	0.0151798	0.390869	0.0138815	Lipid
stearoyllinoleoylglycerophosphocholine1	na	na	0.327495	0.0418333	Lipid
stearoyllinoleoylglycerophosphocholine2	0.325606	0.0492331	0.382365	0.0162943	Lipid
stearoyllinoleoylglycerophosphoethanolamine1	0.447231	0.00551594	0.423285	0.0072545	Lipid
tyrosylvaline	na	na	-0.331342	0.0393488	Peptide
valylglycine	-0.347078	0.0353218	na	na	Peptide
